# Supplementary material for: Discovery of highly potent SARS-CoV-2 nsp14 methyltransferase inhibitors based on adenosine 5′-carboxamides
Source: RSC Med Chem. 2024 Aug 1;15(10):3469–76. doi: 10.1039/d4md00422a (PMC11352099; doi:10.1039/d4md00422a)
Supplement: MD-015-D4MD00422A-s002 [file MD-015-D4MD00422A-s002.cif]

# Supplementary Information (SI) for RSC Medicinal Chemistry.
# This journal is © The Royal Society of Chemistry 2024

####################################################################### 
# 
# This file contains crystal structure data downloaded from the 
# Cambridge Structural Database (CSD) hosted by the Cambridge 
# Crystallographic Data Centre (CCDC).
# 
# Full information about CCDC data access policies and citation 
# guidelines are available at http://www.ccdc.cam.ac.uk/access/V1 
# 
# Audit and citation data items may have been added by the CCDC. 
# Please retain this information to preserve the provenance of 
# this file and to allow appropriate attribution of the data. 
# 
#######################################################################

data_I
_database_code_depnum_ccdc_archive 'CCDC 2360789'
loop_
_audit_author_name
_audit_author_address
'Blanka Klepetarova'
;Institute of Organic Chemistry and Biochemistry, Academy of Sciences of the Czech Republic, Prague 
Czech Republic
;
_audit_update_record             
;
2024-06-05 deposited with the CCDC.	2024-07-26 downloaded from the CCDC.
;

_exptl_special_details           
; 
 The crystal was 
placed in the cold stream of an Oxford 
Cryosystems open-flow nitrogen cryostat (Cosier & 
Glazer, 1986) with a nominal stability of 0.1K. 
 
Cosier, J. & Glazer, A.M., 1986. J. Appl. Cryst. 105-107. 
;


#--------------------------------------------------------------- 
# _oxford_ data items, April 2010: 
# There is some uncertainty about the correct way of forming local data 
# names, e.g. 

# _atom_site_special_shape_oxford 
# or 
# _oxford_atom_site_special_shape 

# see: 
# http://www.iucr.org/resources/cif/spec/version1.1/semantics#namespace 

# A reserved prefix, e.g. foo, must be used in the following way 
# " If the data file contains items defined in a DDL1 dictionary, the 
# local data names assigned under the reserved prefix must contain it as 
# their first component, e.g. _foo_atom_site_my_item. " 

# However, this seems to say the opposite: 
# http://www.iucr.org/__data/iucr/cif/standard/cifstd8.html 

# According to advice from the IUCr, CRYSTALS is correct 
#--------------------------------------------------------------- 
# End of 'script/refcif.dat' 
#end of refcif 
_cell_length_a                   7.9953(2)
_cell_length_b                   15.3161(4)
_cell_length_c                   19.6255(5)
_cell_angle_alpha                90
_cell_angle_beta                 90
_cell_angle_gamma                90
_cell_volume                     2403.28(11)
_space_group_crystal_system      orthorhombic
_space_group_IT_number           19
_space_group_name_H-M_alt        'P 21 21 21'
_space_group_name_Hall           'P 2ac 2ab'

# choose from: 
# rm (reference molecule of known chirality), 
# ad (anomolous dispersion - Flack), rmad (rm and ad), 
# syn (from synthesis), unk (unknown) or . (not applicable). 
_chemical_absolute_configuration ad
loop_
_symmetry_equiv_pos_as_xyz
x,y,z
x+1/2,-y+1/2,-z
-x,y+1/2,-z+1/2
-x+1/2,-y,z+1/2

loop_
_atom_type_symbol
_atom_type_scat_dispersion_real
_atom_type_scat_dispersion_imag
_atom_type_scat_Cromer_Mann_a1
_atom_type_scat_Cromer_Mann_b1
_atom_type_scat_Cromer_Mann_a2
_atom_type_scat_Cromer_Mann_b2
_atom_type_scat_Cromer_Mann_a3
_atom_type_scat_Cromer_Mann_b3
_atom_type_scat_Cromer_Mann_a4
_atom_type_scat_Cromer_Mann_b4
_atom_type_scat_Cromer_Mann_c
_atom_type_scat_source
C 0.0181 0.0091 2.3100 20.8439 1.0200 10.2075 1.5886 0.5687 0.8650 51.6512
0.2156 'International Tables Vol C 4.2.6.8 and 6.1.1.4'
H 0.0000 0.0000 0.4930 10.5109 0.3229 26.1257 0.1402 3.1424 0.0408 57.7998
0.0030 'International Tables Vol C 4.2.6.8 and 6.1.1.4'
N 0.0311 0.0180 12.2126 0.0057 3.1322 9.8933 2.0125 28.9975 1.1663 0.5826
-11.5290 'International Tables Vol C 4.2.6.8 and 6.1.1.4'
O 0.0492 0.0322 3.0485 13.2771 2.2868 5.7011 1.5463 0.3239 0.8670 32.9089
0.2508 'International Tables Vol C 4.2.6.8 and 6.1.1.4'
F 0.0727 0.0534 3.5392 10.2825 2.6412 4.2944 1.5170 0.2615 1.0243 26.1476
0.2776 'International Tables Vol C 4.2.6.8 and 6.1.1.4'


_cell_formula_units_Z            4
_chemical_name_systematic        
'methyl 5-((3aS,4S,6R,6aR)-6-(6-amino-9H-purin-9-yl)-2,2-dimethyltetrahydrofuro[3,4-d][1,3]dioxole-4-carboxamido)-2-fluorobenzoate'
_chemical_formula_moiety         'C21 H21 F N6 O6, C2 H3 N, 0.1(H2 O)'

# Given Formula = C21 H21 F1 N6 O6 
# Dc =      1.31 Fooo =    984.00 Mu =      8.76 M =    472.43
# Found Formula = C23 H24.20 F1 N7 O6.10 
# Dc =      1.42 FOOO =   1076.00 Mu =      9.40 M =    515.29

_chemical_formula_sum            'C23 H24.20 F N7 O6.10'
_chemical_compound_source        .
_chemical_formula_weight         515.29


_cell_measurement_reflns_used    9893
_cell_measurement_theta_min      3.6607
_cell_measurement_theta_max      70.0629
_cell_measurement_temperature    180

_exptl_crystal_description       plate
_exptl_crystal_colour            colourless

_diffrn_ambient_temperature      180
_exptl_crystal_size_min          0.058
_exptl_crystal_size_mid          0.178
_exptl_crystal_size_max          0.466

_exptl_crystal_density_diffrn    1.424
_exptl_crystal_density_meas      'not measured'
_exptl_crystal_density_method    'not measured'
# Non-dispersive F(000): 
_exptl_crystal_F_000             1076
_exptl_absorpt_coefficient_mu    0.940

# Sheldrick geometric approximatio 0.85 0.95 
_exptl_absorpt_correction_type   multi-scan
_exptl_absorpt_process_details   'SADABS (Siemens, 1996)'
_exptl_absorpt_correction_T_min  0.82
_exptl_absorpt_correction_T_max  0.95
_diffrn_measurement_device_type  'Bruker Kappa Apex2'
_diffrn_measurement_device       Area
_diffrn_radiation_monochromator  graphite
_diffrn_radiation_probe          x-ray
_diffrn_radiation_type           'Cu K\a'
_diffrn_radiation_wavelength     1.54178
_diffrn_measurement_method       '\f & \w scans'

# If a reference occurs more than once, delete the author 
# and date from subsequent references. 
_computing_data_collection       'Apex3 (Bruker AXS, 2015)'
_computing_cell_refinement       'Apex3 (Bruker AXS, 2015)'
_computing_data_reduction        'Apex3 (Bruker AXS, 2015)'
_computing_structure_solution    'SIR92 (Altomare et al., 1994)'
_computing_structure_refinement  'CRYSTALS (Betteridge et al., 2003)'
_computing_publication_material  'CRYSTALS (Betteridge et al., 2003)'
_computing_molecular_graphics    'CAMERON (Watkin et al., 1996)'

_diffrn_standards_interval_time  .
_diffrn_standards_interval_count .
_diffrn_standards_number         0
_diffrn_standards_decay_%        .
_diffrn_reflns_number            28864
_reflns_number_total             4409
_diffrn_reflns_av_R_equivalents  0.036
# Number of reflections without Friedels Law is 4409 
# Number of reflections with Friedels Law is 2526 
# Theoretical number of reflections is about 2199 


_diffrn_reflns_theta_min         3.661
_diffrn_reflns_theta_max         68.208
_diffrn_measured_fraction_theta_max 1.000

_diffrn_reflns_theta_full        68.208
_diffrn_measured_fraction_theta_full 1.000


_diffrn_reflns_limit_h_min       -7
_diffrn_reflns_limit_h_max       9
_diffrn_reflns_limit_k_min       -18
_diffrn_reflns_limit_k_max       18
_diffrn_reflns_limit_l_min       -23
_diffrn_reflns_limit_l_max       21
_reflns_limit_h_min              -9
_reflns_limit_h_max              9
_reflns_limit_k_min              0
_reflns_limit_k_max              18
_reflns_limit_l_min              0
_reflns_limit_l_max              23

_oxford_diffrn_Wilson_B_factor   2.20
_oxford_diffrn_Wilson_scale      51.08

_atom_sites_solution_primary     direct #heavy,direct,difmap,geom,iterative
# _atom_sites_solution_secondary  difmap
_atom_sites_solution_hydrogens   difmap

_refine_diff_density_min         -0.19
_refine_diff_density_max         0.25


# The current dictionary definitions do not cover the 
# situation where the reflections used for refinement were 
# selected by a user-defined sigma threshold 

# Explicitly named reflections are ALWAYS excluded from R&wR 

# The values actually used during refinement 
# These are labelled "all" for compatibility with PLATON 
_oxford_refine_reflns_threshold_expression I>2.0\s(I)
_refine_ls_number_restraints     0
_refine_ls_number_parameters     345
_refine_ls_number_reflns         4270
_refine_ls_R_factor_ref          0.0313
_refine_ls_wR_factor_ref         0.0311
_refine_ls_goodness_of_fit_ref   0.9432
_refine_ls_shift/su_max          0.0007120
_refine_ls_shift/su_mean         0.0000799


# Computed with I/sigma = -10 
_reflns_number_all               4409
_refine_ls_R_factor_all          0.0327
_refine_ls_wR_factor_all         0.0333

# Computed with I/sigma = +2 a la SHELX 
_reflns_threshold_expression     I>2.0\s(I)
_reflns_number_gt                4270
_refine_ls_R_factor_gt           0.0313
_refine_ls_wR_factor_gt          0.0311

# For an explanation, see Cooper & Watkin, Acta Cryst. (2016). B72, 661-683 
_oxford_Hooft_y                  0.13(5) # for 1591 Friedel pairs 
_oxford_Bijvoet_difference       0.08(3) # for 1591 Friedel pairs 
# (Similar to the Parsons(q).) 
_oxford_refined_Flack_x          0.10(11) # for 1883 Friedel pairs 
_refine_ls_abs_structure_Flack   0.08(3)
_refine_ls_abs_structure_details 
; 
 Parsons, Flack & Wagner (2013), 
 1591 Friedel Pairs 
;


_refine_ls_structure_factor_coef F
_refine_ls_matrix_type           full
_refine_ls_hydrogen_treatment    constr #undef, noref, refall,
# refxyz, refU, constr or mixed
_refine_ls_weighting_scheme      calc
_refine_ls_weighting_details     
;
 Method, part 1, Chebychev polynomial, (Watkin, 1994, Prince, 1982) 
 [weight] = 1.0/[A~0~*T~0~(x)+A~1~*T~1~(x) ... +A~n-1~]*T~n-1~(x)] 
 where A~i~ are the Chebychev coefficients listed below and x= Fcalc/Fmax 
 Method = Robust Weighting (Prince, 1982) 
 W = [weight] * [1-(deltaF/6*sigmaF)^2^]^2^ 
 A~i~ are: 
 0.162 0.141 0.503E-01 
;

# Uequiv = arithmetic mean of Ui i.e. Ueqiv = (U1+U2+U3)/3

# Replace last . with number of unfound hydrogen atoms attached to an atom.

# ..._refinement_flags_... 
# . no refinement constraints           S special position constraint on site
# G rigid group refinement of site      R riding atom
# D distance or angle restraint on site T thermal displacement constraints
# U Uiso or Uij restraint (rigid bond)  P partial occupancy constraint


loop_
_atom_site_label
_atom_site_type_symbol
_atom_site_fract_x
_atom_site_fract_y
_atom_site_fract_z
_atom_site_U_iso_or_equiv
_atom_site_occupancy
_atom_site_adp_type
_atom_site_refinement_flags_posn
_atom_site_refinement_flags_adp
_atom_site_refinement_flags_occupancy
_atom_site_disorder_assembly
_atom_site_disorder_group
_atom_site_attached_hydrogens
F1 F 1.24034(12) 0.85293(6) 0.65948(6) 0.0447 1.0000 Uani . . . . . .
C2 C 1.17676(19) 0.77180(9) 0.66677(8) 0.0298 1.0000 Uani . . . . . .
C3 C 1.00461(18) 0.75998(9) 0.66781(7) 0.0263 1.0000 Uani . . . . . .
C4 C 0.88742(19) 0.83566(9) 0.66337(8) 0.0301 1.0000 Uani . . . . . .
O5 O 0.74463(14) 0.81760(7) 0.69553(6) 0.0365 1.0000 Uani . . . . . .
C6 C 0.6234(2) 0.88789(11) 0.69786(10) 0.0397 1.0000 Uani . . . . . .
O7 O 0.91638(16) 0.90411(8) 0.63603(8) 0.0513 1.0000 Uani . . . . . .
C8 C 0.94478(18) 0.67472(9) 0.67480(7) 0.0243 1.0000 Uani . . . . . .
C9 C 1.05336(18) 0.60475(9) 0.68082(7) 0.0241 1.0000 Uani . . . . . .
N10 N 0.98456(15) 0.52006(7) 0.68451(6) 0.0253 1.0000 Uani . . . . . .
C11 C 1.05507(18) 0.44452(9) 0.66283(7) 0.0245 1.0000 Uani . . . . . .
O12 O 1.20176(13) 0.43427(7) 0.64801(6) 0.0314 1.0000 Uani . . . . . .
C13 C 0.93383(17) 0.36672(9) 0.66246(7) 0.0245 1.0000 Uani . . . . . .
O14 O 0.76215(12) 0.39298(6) 0.66977(5) 0.0254 1.0000 Uani . . . . . .
C15 C 0.68226(18) 0.39329(8) 0.60510(7) 0.0227 1.0000 Uani . . . . . .
N16 N 0.68002(14) 0.48041(7) 0.57420(6) 0.0223 1.0000 Uani . . . . . .
C17 C 0.55009(17) 0.53850(9) 0.57993(7) 0.0233 1.0000 Uani . . . . . .
N18 N 0.58249(14) 0.61572(7) 0.55490(6) 0.0241 1.0000 Uani . . . . . .
C19 C 0.74625(17) 0.60856(8) 0.53154(7) 0.0209 1.0000 Uani . . . . . .
C20 C 0.80745(17) 0.52554(8) 0.54222(6) 0.0207 1.0000 Uani . . . . . .
N21 N 0.96028(14) 0.49504(7) 0.52614(6) 0.0246 1.0000 Uani . . . . . .
C22 C 1.05364(18) 0.55845(9) 0.49952(7) 0.0258 1.0000 Uani . . . . . .
N23 N 1.01432(15) 0.64225(8) 0.48777(6) 0.0250 1.0000 Uani . . . . . .
C24 C 0.85816(17) 0.67045(9) 0.50417(7) 0.0215 1.0000 Uani . . . . . .
N25 N 0.82232(15) 0.75441(8) 0.49537(7) 0.0286 1.0000 Uani . . . . . .
C26 C 0.77466(17) 0.32554(8) 0.56197(7) 0.0226 1.0000 Uani . . . . . .
C27 C 0.94220(18) 0.30971(8) 0.59886(7) 0.0237 1.0000 Uani . . . . . .
O28 O 0.93483(14) 0.22014(6) 0.61872(6) 0.0324 1.0000 Uani . . . . . .
C29 C 0.80423(18) 0.17811(9) 0.58167(7) 0.0259 1.0000 Uani . . . . . .
O30 O 0.68602(12) 0.24552(6) 0.56860(6) 0.0297 1.0000 Uani . . . . . .
C31 C 0.8694(2) 0.14075(11) 0.51577(8) 0.0346 1.0000 Uani . . . . . .
C32 C 0.7228(2) 0.11121(10) 0.62698(9) 0.0394 1.0000 Uani . . . . . .
C33 C 1.22601(18) 0.61957(9) 0.68350(7) 0.0269 1.0000 Uani . . . . . .
C34 C 1.28701(19) 0.70366(10) 0.67592(8) 0.0319 1.0000 Uani . . . . . .
N35 N 0.61289(19) 0.56351(11) 0.74989(8) 0.0469 1.0000 Uani . . . . . .
C36 C 0.6797(2) 0.56205(11) 0.80074(10) 0.0383 1.0000 Uani . . . . . .
C37 C 0.7681(3) 0.56064(14) 0.86548(10) 0.0533 1.0000 Uani . . . . . .
O1 O 1.3423(13) 0.2619(8) 0.6520(6) 0.0403 0.1000 Uani . . . . . .
H61 H 0.5361 0.8665 0.7265 0.0579 1.0000 Uiso R . . . . .
H63 H 0.6707 0.9402 0.7165 0.0582 1.0000 Uiso R . . . . .
H62 H 0.5805 0.8998 0.6531 0.0573 1.0000 Uiso R . . . . .
H81 H 0.8274 0.6659 0.6752 0.0289 1.0000 Uiso R . . . . .
H131 H 0.9629 0.3301 0.7021 0.0283 1.0000 Uiso R . . . . .
H151 H 0.5680 0.3754 0.6118 0.0274 1.0000 Uiso R . . . . .
H171 H 0.4488 0.5226 0.6000 0.0272 1.0000 Uiso R . . . . .
H221 H 1.1639 0.5415 0.4867 0.0293 1.0000 Uiso R . . . . .
H261 H 0.7887 0.3421 0.5145 0.0264 1.0000 Uiso R . . . . .
H271 H 1.0384 0.3229 0.5715 0.0264 1.0000 Uiso R . . . . .
H313 H 0.7768 0.1158 0.4910 0.0508 1.0000 Uiso R . . . . .
H312 H 0.9480 0.0956 0.5270 0.0511 1.0000 Uiso R . . . . .
H311 H 0.9231 0.1870 0.4886 0.0513 1.0000 Uiso R . . . . .
H321 H 0.6256 0.0857 0.6029 0.0584 1.0000 Uiso R . . . . .
H323 H 0.6802 0.1393 0.6679 0.0593 1.0000 Uiso R . . . . .
H322 H 0.8026 0.0649 0.6390 0.0587 1.0000 Uiso R . . . . .
H331 H 1.2992 0.5725 0.6916 0.0316 1.0000 Uiso R . . . . .
H341 H 1.4033 0.7151 0.6774 0.0395 1.0000 Uiso R . . . . .
H371 H 0.6931 0.5511 0.9039 0.0791 1.0000 Uiso R . . . . .
H372 H 0.8247 0.6158 0.8723 0.0781 1.0000 Uiso R . . . . .
H373 H 0.8476 0.5147 0.8675 0.0787 1.0000 Uiso R . . . . .
H101 H 0.8811 0.5182 0.6933 0.0290 1.0000 Uiso R . . . . .
H251 H 0.8993 0.7896 0.4782 0.0338 1.0000 Uiso R . . . . .
H252 H 0.7262 0.7752 0.5076 0.0346 1.0000 Uiso R . . . . .
H11 H 1.3342 0.2067 0.6625 0.0685 0.1000 Uiso R . . . . .
H12 H 1.3972 0.3053 0.6583 0.0703 0.1000 Uiso R . . . . .
loop_
_atom_site_aniso_label
_atom_site_aniso_U_11
_atom_site_aniso_U_22
_atom_site_aniso_U_33
_atom_site_aniso_U_23
_atom_site_aniso_U_13
_atom_site_aniso_U_12
F1 0.0344(5) 0.0234(4) 0.0762(7) -0.0001(4) -0.0003(5) -0.0081(4)
C2 0.0301(8) 0.0215(7) 0.0378(8) -0.0037(6) 0.0011(6) -0.0056(6)
C3 0.0301(7) 0.0231(7) 0.0258(7) -0.0030(6) -0.0005(6) -0.0005(6)
C4 0.0314(8) 0.0239(7) 0.0350(8) -0.0042(6) -0.0046(6) -0.0018(6)
O5 0.0320(5) 0.0281(5) 0.0494(6) 0.0020(5) 0.0039(5) 0.0070(5)
C6 0.0329(8) 0.0344(9) 0.0518(10) -0.0032(7) -0.0034(7) 0.0105(7)
O7 0.0449(7) 0.0261(6) 0.0828(10) 0.0125(6) 0.0064(7) 0.0026(5)
C8 0.0240(7) 0.0236(7) 0.0252(7) -0.0045(5) -0.0003(5) -0.0021(6)
C9 0.0298(7) 0.0215(6) 0.0210(6) -0.0033(5) 0.0013(6) -0.0019(6)
N10 0.0258(6) 0.0213(6) 0.0289(6) -0.0025(5) 0.0025(5) -0.0023(5)
C11 0.0276(7) 0.0214(6) 0.0245(7) 0.0003(5) -0.0053(6) -0.0009(6)
O12 0.0256(5) 0.0251(5) 0.0436(6) -0.0052(4) -0.0047(4) 0.0010(4)
C13 0.0261(7) 0.0198(6) 0.0275(7) 0.0035(5) -0.0024(6) 0.0002(6)
O14 0.0277(5) 0.0237(5) 0.0248(5) 0.0012(4) 0.0024(4) -0.0007(4)
C15 0.0249(7) 0.0169(6) 0.0264(7) 0.0042(5) 0.0004(5) -0.0008(5)
N16 0.0227(5) 0.0167(5) 0.0275(6) 0.0012(4) 0.0026(5) 0.0004(4)
C17 0.0207(6) 0.0202(6) 0.0290(7) -0.0001(5) 0.0037(6) -0.0004(5)
N18 0.0213(6) 0.0191(6) 0.0318(6) 0.0024(5) 0.0028(5) 0.0009(5)
C19 0.0212(6) 0.0192(6) 0.0222(6) 0.0009(5) 0.0001(5) 0.0002(5)
C20 0.0224(6) 0.0180(6) 0.0217(7) -0.0008(5) -0.0015(5) -0.0007(5)
N21 0.0222(6) 0.0190(5) 0.0325(6) 0.0009(5) 0.0026(5) 0.0023(5)
C22 0.0219(6) 0.0211(6) 0.0343(7) 0.0011(6) 0.0034(6) 0.0015(6)
N23 0.0232(6) 0.0214(6) 0.0305(6) 0.0029(5) 0.0017(5) -0.0003(5)
C24 0.0220(6) 0.0193(6) 0.0232(6) 0.0013(5) -0.0010(5) -0.0014(5)
N25 0.0224(6) 0.0182(5) 0.0454(7) 0.0086(5) 0.0050(5) -0.0005(5)
C26 0.0256(7) 0.0154(6) 0.0267(7) 0.0020(5) -0.0014(6) -0.0024(5)
C27 0.0236(7) 0.0168(6) 0.0307(7) 0.0009(5) -0.0017(6) 0.0002(5)
O28 0.0374(6) 0.0159(5) 0.0440(6) 0.0015(4) -0.0129(5) 0.0015(4)
C29 0.0270(7) 0.0173(6) 0.0334(8) 0.0016(6) -0.0007(6) 0.0002(6)
O30 0.0258(5) 0.0157(4) 0.0476(6) -0.0002(4) -0.0051(4) -0.0011(4)
C31 0.0333(8) 0.0314(8) 0.0390(9) -0.0035(7) 0.0035(7) -0.0002(7)
C32 0.0487(10) 0.0239(7) 0.0457(9) 0.0056(7) 0.0080(8) -0.0043(7)
C33 0.0264(7) 0.0243(7) 0.0300(7) -0.0055(6) -0.0006(6) 0.0023(6)
C34 0.0254(7) 0.0299(8) 0.0404(9) -0.0067(6) 0.0022(6) -0.0028(6)
N35 0.0402(8) 0.0590(10) 0.0414(9) -0.0025(7) 0.0054(7) 0.0016(7)
C36 0.0305(8) 0.0375(9) 0.0467(10) -0.0047(7) 0.0086(8) -0.0028(7)
C37 0.0517(11) 0.0516(11) 0.0565(12) -0.0050(9) -0.0049(9) -0.0033(9)
O1 0.026(5) 0.042(6) 0.053(7) 0.012(5) 0.006(5) 0.008(5)

_refine_ls_extinction_coef       60(4)
_refine_ls_extinction_method     'Larson (1970), Equation 22'
_oxford_refine_ls_scale          0.13698(17)
loop_
_geom_bond_atom_site_label_1
_geom_bond_site_symmetry_1
_geom_bond_atom_site_label_2
_geom_bond_site_symmetry_2
_geom_bond_distance
_geom_bond_publ_flag
F1 . C2 . 1.3502(17) yes
C2 . C3 . 1.388(2) yes
C2 . C34 . 1.378(2) yes
C3 . C4 . 1.493(2) yes
C3 . C8 . 1.398(2) yes
C4 . O5 . 1.3334(19) yes
C4 . O7 . 1.2003(19) yes
O5 . C6 . 1.4496(19) yes
C6 . H61 . 0.953 no
C6 . H63 . 0.959 no
C6 . H62 . 0.961 no
C8 . C9 . 1.384(2) yes
C8 . H81 . 0.948 no
C9 . N10 . 1.4108(18) yes
C9 . C33 . 1.400(2) yes
N10 . C11 . 1.3556(18) yes
N10 . H101 . 0.846 no
C11 . O12 . 1.2185(18) yes
C11 . C13 . 1.5361(19) yes
C13 . O14 . 1.4376(17) yes
C13 . C27 . 1.5246(19) yes
C13 . H131 . 0.987 no
O14 . C15 . 1.4209(17) yes
C15 . N16 . 1.4658(17) yes
C15 . C26 . 1.5293(19) yes
C15 . H151 . 0.963 no
N16 . C17 . 1.3724(18) yes
N16 . C20 . 1.3819(17) yes
C17 . N18 . 1.3066(18) yes
C17 . H171 . 0.933 no
N18 . C19 . 1.3916(18) yes
C19 . C20 . 1.3784(19) yes
C19 . C24 . 1.4098(19) yes
C20 . N21 . 1.3457(18) yes
N21 . C22 . 1.3317(18) yes
C22 . N23 . 1.3414(18) yes
C22 . H221 . 0.953 no
N23 . C24 . 1.3598(18) yes
C24 . N25 . 1.3287(19) yes
N25 . H251 . 0.885 no
N25 . H252 . 0.866 no
C26 . C27 . 1.5419(19) yes
C26 . O30 . 1.4218(16) yes
C26 . H261 . 0.972 no
C27 . O28 . 1.4274(16) yes
C27 . H271 . 0.960 no
O28 . C29 . 1.4260(18) yes
C29 . O30 . 1.4231(17) yes
C29 . C31 . 1.507(2) yes
C29 . C32 . 1.505(2) yes
C31 . H313 . 0.965 no
C31 . H312 . 0.960 no
C31 . H311 . 0.986 no
C32 . H321 . 0.991 no
C32 . H323 . 0.973 no
C32 . H322 . 0.983 no
C33 . C34 . 1.385(2) yes
C33 . H331 . 0.942 no
C34 . H341 . 0.947 no
N35 . C36 . 1.132(2) yes
C36 . C37 . 1.454(3) yes
C37 . H371 . 0.974 no
C37 . H372 . 0.968 no
C37 . H373 . 0.949 no
O1 . H11 . 0.872 no
O1 . H12 . 0.807 no
loop_
_geom_angle_atom_site_label_1
_geom_angle_site_symmetry_1
_geom_angle_atom_site_label_2
_geom_angle_site_symmetry_2
_geom_angle_atom_site_label_3
_geom_angle_site_symmetry_3
_geom_angle
_geom_angle_publ_flag
F1 . C2 . C3 . 119.66(13) yes
F1 . C2 . C34 . 118.04(13) yes
C3 . C2 . C34 . 122.25(14) yes
C2 . C3 . C4 . 121.34(13) yes
C2 . C3 . C8 . 117.55(13) yes
C4 . C3 . C8 . 121.09(13) yes
C3 . C4 . O5 . 110.41(12) yes
C3 . C4 . O7 . 125.67(15) yes
O5 . C4 . O7 . 123.91(14) yes
C4 . O5 . C6 . 115.69(12) yes
O5 . C6 . H61 . 104.6 no
O5 . C6 . H63 . 111.6 no
H61 . C6 . H63 . 110.6 no
O5 . C6 . H62 . 110.5 no
H61 . C6 . H62 . 110.1 no
H63 . C6 . H62 . 109.3 no
C3 . C8 . C9 . 121.14(13) yes
C3 . C8 . H81 . 118.2 no
C9 . C8 . H81 . 120.7 no
C8 . C9 . N10 . 118.14(13) yes
C8 . C9 . C33 . 119.74(13) yes
N10 . C9 . C33 . 122.12(13) yes
C9 . N10 . C11 . 127.33(12) yes
C9 . N10 . H101 . 115.0 no
C11 . N10 . H101 . 116.2 no
N10 . C11 . O12 . 125.82(13) yes
N10 . C11 . C13 . 113.65(12) yes
O12 . C11 . C13 . 120.42(12) yes
C11 . C13 . O14 . 112.64(11) yes
C11 . C13 . C27 . 114.87(11) yes
O14 . C13 . C27 . 106.49(11) yes
C11 . C13 . H131 . 106.8 no
O14 . C13 . H131 . 107.8 no
C27 . C13 . H131 . 108.0 no
C13 . O14 . C15 . 109.94(10) yes
O14 . C15 . N16 . 112.22(11) yes
O14 . C15 . C26 . 105.96(11) yes
N16 . C15 . C26 . 113.23(11) yes
O14 . C15 . H151 . 107.7 no
N16 . C15 . H151 . 107.7 no
C26 . C15 . H151 . 109.9 no
C15 . N16 . C17 . 124.44(11) yes
C15 . N16 . C20 . 129.37(11) yes
C17 . N16 . C20 . 105.72(10) yes
N16 . C17 . N18 . 113.95(12) yes
N16 . C17 . H171 . 121.5 no
N18 . C17 . H171 . 124.6 no
C17 . N18 . C19 . 103.83(11) yes
N18 . C19 . C20 . 110.89(12) yes
N18 . C19 . C24 . 132.04(12) yes
C20 . C19 . C24 . 116.93(12) yes
N16 . C20 . C19 . 105.59(11) yes
N16 . C20 . N21 . 127.03(12) yes
C19 . C20 . N21 . 127.36(12) yes
C20 . N21 . C22 . 110.35(11) yes
N21 . C22 . N23 . 129.33(13) yes
N21 . C22 . H221 . 115.1 no
N23 . C22 . H221 . 115.6 no
C22 . N23 . C24 . 118.59(12) yes
C19 . C24 . N23 . 117.34(12) yes
C19 . C24 . N25 . 124.29(13) yes
N23 . C24 . N25 . 118.34(12) yes
C24 . N25 . H251 . 119.2 no
C24 . N25 . H252 . 120.8 no
H251 . N25 . H252 . 120.0 no
C15 . C26 . C27 . 105.46(11) yes
C15 . C26 . O30 . 107.06(11) yes
C27 . C26 . O30 . 104.74(10) yes
C15 . C26 . H261 . 114.2 no
C27 . C26 . H261 . 113.0 no
O30 . C26 . H261 . 111.7 no
C26 . C27 . C13 . 104.84(11) yes
C26 . C27 . O28 . 104.10(11) yes
C13 . C27 . O28 . 108.97(11) yes
C26 . C27 . H271 . 113.6 no
C13 . C27 . H271 . 111.9 no
O28 . C27 . H271 . 112.9 no
C27 . O28 . C29 . 108.96(10) yes
O28 . C29 . O30 . 104.52(10) yes
O28 . C29 . C31 . 110.84(12) yes
O30 . C29 . C31 . 110.50(12) yes
O28 . C29 . C32 . 108.83(13) yes
O30 . C29 . C32 . 108.26(12) yes
C31 . C29 . C32 . 113.46(12) yes
C29 . O30 . C26 . 108.11(10) yes
C29 . C31 . H313 . 108.6 no
C29 . C31 . H312 . 107.6 no
H313 . C31 . H312 . 109.4 no
C29 . C31 . H311 . 110.0 no
H313 . C31 . H311 . 110.2 no
H312 . C31 . H311 . 110.9 no
C29 . C32 . H321 . 109.1 no
C29 . C32 . H323 . 109.8 no
H321 . C32 . H323 . 107.1 no
C29 . C32 . H322 . 110.6 no
H321 . C32 . H322 . 109.8 no
H323 . C32 . H322 . 110.4 no
C9 . C33 . C34 . 119.60(14) yes
C9 . C33 . H331 . 119.7 no
C34 . C33 . H331 . 120.7 no
C33 . C34 . C2 . 119.53(14) yes
C33 . C34 . H341 . 121.0 no
C2 . C34 . H341 . 119.5 no
N35 . C36 . C37 . 179.06(19) yes
C36 . C37 . H371 . 112.3 no
C36 . C37 . H372 . 109.6 no
H371 . C37 . H372 . 108.2 no
C36 . C37 . H373 . 111.9 no
H371 . C37 . H373 . 105.7 no
H372 . C37 . H373 . 109.1 no
H11 . O1 . H12 . 143.5 no
loop_
_geom_hbond_atom_site_label_D
_geom_hbond_site_symmetry_D
_geom_hbond_atom_site_label_H
_geom_hbond_site_symmetry_H
_geom_hbond_atom_site_label_A
_geom_hbond_site_symmetry_A
_geom_hbond_angle_DHA
_geom_hbond_distance_DH
_geom_hbond_distance_HA
_geom_hbond_distance_DA
_geom_hbond_publ_flag
C17 . H171 . O12 1_455 163 0.93 2.57 3.477(2) yes
C31 . H311 . O30 2_556 151 0.99 2.60 3.491(2) yes
C37 . H372 . O28 3_756 158 0.97 2.51 3.421(2) yes
C37 . H373 . O7 3_746 173 0.95 2.54 3.480(2) yes
N10 . H101 . N35 . 156 0.85 2.51 3.304(2) yes
N25 . H251 . N18 2_566 174 0.88 2.16 3.043(2) yes
N25 . H252 . N23 2_466 160 0.87 2.12 2.946(2) yes
O1 . H11 . C36 3_746 175 0.87 2.33 3.203(2) yes
O1 . H11 . C37 3_746 149 0.87 2.44 3.224(2) yes


_iucr_refine_instructions_details 
;
#
# Punched on 31/05/24 at 09:46:08
#
#LIST     12                                                                    
BLOCK SCALE X'S  U'S 
CONT EXTPARAM 
CONT ENANTIO 
RIDE C   (   6,X'S) H   (  61,X'S) H   (  63,X'S) H   (  62,X'S) 
RIDE C   (   8,X'S) H   (  81,X'S) 
RIDE N   (  10,X'S) H   ( 101,X'S) 
RIDE C   (  13,X'S) H   ( 131,X'S) 
RIDE C   (  15,X'S) H   ( 151,X'S) 
RIDE C   (  17,X'S) H   ( 171,X'S) 
RIDE C   (  22,X'S) H   ( 221,X'S) 
RIDE N   (  25,X'S) H   ( 251,X'S) H   ( 252,X'S) 
RIDE C   (  26,X'S) H   ( 261,X'S) 
RIDE C   (  27,X'S) H   ( 271,X'S) 
RIDE C   (  31,X'S) H   ( 313,X'S) H   ( 312,X'S) H   ( 311,X'S) 
RIDE C   (  32,X'S) H   ( 321,X'S) H   ( 323,X'S) H   ( 322,X'S) 
RIDE C   (  33,X'S) H   ( 331,X'S) 
RIDE C   (  34,X'S) H   ( 341,X'S) 
RIDE C   (  37,X'S) H   ( 371,X'S) H   ( 372,X'S) H   ( 373,X'S) 
RIDE O   (   1,X'S) H   (  11,X'S) H   (  12,X'S) 
END                                                                             
#
# Punched on 31/05/24 at 09:46:08
#
#LIST     16                                                                    
NO 
REM   HREST   START (DO NOT REMOVE THIS LINE) 
REM   HREST   END (DO NOT REMOVE THIS LINE) 
END                                                                             
;

_refine_special_details          
;
?
  Reflections are selected by the following conditions :-
  Minimum value of SINTH/L**2   is  0.100E-02
  Minimum value of RATIO        is   2.00
;

####################################################################### 
# 
# This file contains crystal structure data downloaded from the 
# Cambridge Structural Database (CSD) hosted by the Cambridge 
# Crystallographic Data Centre (CCDC).
# 
# Full information about CCDC data access policies and citation 
# guidelines are available at http://www.ccdc.cam.ac.uk/access/V1 
# 
# Audit and citation data items may have been added by the CCDC. 
# Please retain this information to preserve the provenance of 
# this file and to allow appropriate attribution of the data. 
# 
#######################################################################

data_I_CCDC1
_database_code_depnum_ccdc_archive 'CCDC 2360790'
loop_
_audit_author_name
_audit_author_address
'Blanka Klepetarova'
;Institute of Organic Chemistry and Biochemistry, Academy of Sciences of the Czech Republic, Prague 
Czech Republic
;
_audit_update_record             
;
2024-06-05 deposited with the CCDC.	2024-07-26 downloaded from the CCDC.
;

_exptl_special_details           
; 
 The crystal was 
placed in the cold stream of an Oxford 
Cryosystems open-flow nitrogen cryostat (Cosier & 
Glazer, 1986) with a nominal stability of 0.1K. 
 
Cosier, J. & Glazer, A.M., 1986. J. Appl. Cryst. 105-107. 
;


#--------------------------------------------------------------- 
# _oxford_ data items, April 2010: 
# There is some uncertainty about the correct way of forming local data 
# names, e.g. 

# _atom_site_special_shape_oxford 
# or 
# _oxford_atom_site_special_shape 

# see: 
# http://www.iucr.org/resources/cif/spec/version1.1/semantics#namespace 

# A reserved prefix, e.g. foo, must be used in the following way 
# " If the data file contains items defined in a DDL1 dictionary, the 
# local data names assigned under the reserved prefix must contain it as 
# their first component, e.g. _foo_atom_site_my_item. " 

# However, this seems to say the opposite: 
# http://www.iucr.org/__data/iucr/cif/standard/cifstd8.html 

# According to advice from the IUCr, CRYSTALS is correct 
#--------------------------------------------------------------- 
# End of 'script/refcif.dat' 
#end of refcif 
_cell_length_a                   7.1764(2)
_cell_length_b                   13.7285(3)
_cell_length_c                   9.1307(2)
_cell_angle_alpha                90
_cell_angle_beta                 106.2078(6)
_cell_angle_gamma                90
_cell_volume                     863.81(4)
_space_group_crystal_system      monoclinic
_space_group_IT_number           4
_space_group_name_H-M_alt        'P 21'
_space_group_name_Hall           'P 2yb'

# choose from: 
# rm (reference molecule of known chirality), 
# ad (anomolous dispersion - Flack), rmad (rm and ad), 
# syn (from synthesis), unk (unknown) or . (not applicable). 
_chemical_absolute_configuration ad
loop_
_symmetry_equiv_pos_as_xyz
x,y,z
-x,y+1/2,-z

loop_
_atom_type_symbol
_atom_type_scat_dispersion_real
_atom_type_scat_dispersion_imag
_atom_type_scat_Cromer_Mann_a1
_atom_type_scat_Cromer_Mann_b1
_atom_type_scat_Cromer_Mann_a2
_atom_type_scat_Cromer_Mann_b2
_atom_type_scat_Cromer_Mann_a3
_atom_type_scat_Cromer_Mann_b3
_atom_type_scat_Cromer_Mann_a4
_atom_type_scat_Cromer_Mann_b4
_atom_type_scat_Cromer_Mann_c
_atom_type_scat_source
C 0.0181 0.0091 2.3100 20.8439 1.0200 10.2075 1.5886 0.5687 0.8650 51.6512
0.2156 'International Tables Vol C 4.2.6.8 and 6.1.1.4'
H 0.0000 0.0000 0.4930 10.5109 0.3229 26.1257 0.1402 3.1424 0.0408 57.7998
0.0030 'International Tables Vol C 4.2.6.8 and 6.1.1.4'
N 0.0311 0.0180 12.2126 0.0057 3.1322 9.8933 2.0125 28.9975 1.1663 0.5826
-11.5290 'International Tables Vol C 4.2.6.8 and 6.1.1.4'
O 0.0492 0.0322 3.0485 13.2771 2.2868 5.7011 1.5463 0.3239 0.8670 32.9089
0.2508 'International Tables Vol C 4.2.6.8 and 6.1.1.4'


_cell_formula_units_Z            2
_chemical_name_systematic        
(2S,3S,4R,5R)-5-(6-amino-9H-purin-9-yl)-3,4-dihydroxy-N-(3-methoxyphenyl)tetrahydrofuran-2-carboxamide
_chemical_formula_moiety         'C17 H18 N6 O5'

# Given Formula = C17 H18 N6 O5 
# Dc =      1.49 Fooo =    404.00 Mu =      9.49 M =    386.37
# Found Formula = C17 H18 N6 O5 
# Dc =      1.49 FOOO =    404.00 Mu =      9.49 M =    386.37

_chemical_formula_sum            'C17 H18 N6 O5'
_chemical_compound_source        .
_chemical_formula_weight         386.37


_cell_measurement_reflns_used    9865
_cell_measurement_theta_min      3.2191
_cell_measurement_theta_max      70.0489
_cell_measurement_temperature    180

_exptl_crystal_description       prism
_exptl_crystal_colour            colourless

_diffrn_ambient_temperature      180
_exptl_crystal_size_min          0.100
_exptl_crystal_size_mid          0.200
_exptl_crystal_size_max          0.710

_exptl_crystal_density_diffrn    1.485
_exptl_crystal_density_meas      'not measured'
_exptl_crystal_density_method    'not measured'
# Non-dispersive F(000): 
_exptl_crystal_F_000             404
_exptl_absorpt_coefficient_mu    0.949

# Sheldrick geometric approximatio 0.83 0.91 
_exptl_absorpt_correction_type   multi-scan
_exptl_absorpt_process_details   'SADABS (Siemens, 1996)'
_exptl_absorpt_correction_T_min  0.75
_exptl_absorpt_correction_T_max  0.91
_diffrn_measurement_device_type  'Bruker Kappa Apex2'
_diffrn_measurement_device       Area
_diffrn_radiation_monochromator  graphite
_diffrn_radiation_probe          x-ray
_diffrn_radiation_type           'Cu K\a'
_diffrn_radiation_wavelength     1.54178
_diffrn_measurement_method       '\f & \w scans'

# If a reference occurs more than once, delete the author 
# and date from subsequent references. 
_computing_data_collection       'Apex3 (Bruker AXS, 2015)'
_computing_cell_refinement       'Apex3 (Bruker AXS, 2015)'
_computing_data_reduction        'Apex3 (Bruker AXS, 2015)'
_computing_structure_solution    'SIR92 (Altomare et al., 1994)'
_computing_structure_refinement  'CRYSTALS (Betteridge et al., 2003)'
_computing_publication_material  'CRYSTALS (Betteridge et al., 2003)'
_computing_molecular_graphics    'CAMERON (Watkin et al., 1996)'


_diffrn_standards_interval_time  .
_diffrn_standards_interval_count .
_diffrn_standards_number         0
_diffrn_standards_decay_%        .
_diffrn_reflns_number            14894
_reflns_number_total             3140
_diffrn_reflns_av_R_equivalents  0.021
# Number of reflections without Friedels Law is 3140 
# Number of reflections with Friedels Law is 1651 
# Theoretical number of reflections is about 1582 


_diffrn_reflns_theta_min         5.044
_diffrn_reflns_theta_max         68.245
_diffrn_measured_fraction_theta_max 1.000

_diffrn_reflns_theta_full        68.245
_diffrn_measured_fraction_theta_full 1.000


_diffrn_reflns_limit_h_min       -8
_diffrn_reflns_limit_h_max       8
_diffrn_reflns_limit_k_min       -16
_diffrn_reflns_limit_k_max       16
_diffrn_reflns_limit_l_min       -10
_diffrn_reflns_limit_l_max       10
_reflns_limit_h_min              -8
_reflns_limit_h_max              8
_reflns_limit_k_min              -16
_reflns_limit_k_max              16
_reflns_limit_l_min              0
_reflns_limit_l_max              10

_oxford_diffrn_Wilson_B_factor   1.73
_oxford_diffrn_Wilson_scale      8.91

_atom_sites_solution_primary     direct #heavy,direct,difmap,geom,iterative
# _atom_sites_solution_secondary  difmap
_atom_sites_solution_hydrogens   difmap

_refine_diff_density_min         -0.14
_refine_diff_density_max         0.14


# The current dictionary definitions do not cover the 
# situation where the reflections used for refinement were 
# selected by a user-defined sigma threshold 

# Explicitly named reflections are ALWAYS excluded from R&wR 

# The values actually used during refinement 
# These are labelled "all" for compatibility with PLATON 
_oxford_refine_reflns_threshold_expression I>2.0\s(I)
_refine_ls_number_restraints     1
_refine_ls_number_parameters     255
_refine_ls_number_reflns         3131
_refine_ls_R_factor_ref          0.0223
_refine_ls_wR_factor_ref         0.0242
_refine_ls_goodness_of_fit_ref   1.0166
_refine_ls_shift/su_max          0.0006598
_refine_ls_shift/su_mean         0.0000484


# Computed with I/sigma = -10 
_reflns_number_all               3140
_refine_ls_R_factor_all          0.0224
_refine_ls_wR_factor_all         0.0243

# Computed with I/sigma = +2 a la SHELX 
_reflns_threshold_expression     I>2.0\s(I)
_reflns_number_gt                3131
_refine_ls_R_factor_gt           0.0223
_refine_ls_wR_factor_gt          0.0242

# For an explanation, see Cooper & Watkin, Acta Cryst. (2016). B72, 661-683 
_oxford_Hooft_y                  0.14(3) # for 1236 Friedel pairs 
_oxford_Bijvoet_difference       0.180(18) # for 1236 Friedel pairs 
# (Similar to the Parsons(q).) 
_oxford_refined_Flack_x          0.12(10) # for 1489 Friedel pairs 
_refine_ls_abs_structure_Flack   0.180(18)
_refine_ls_abs_structure_details 
; 
 Parsons, Flack & Wagner (2013), 
 1236 Friedel Pairs 
;


_refine_ls_structure_factor_coef F
_refine_ls_matrix_type           full
_refine_ls_hydrogen_treatment    constr #undef, noref, refall,
# refxyz, refU, constr or mixed
_refine_ls_weighting_scheme      calc
_refine_ls_weighting_details     
;
 Method, part 1, Chebychev polynomial, (Watkin, 1994, Prince, 1982) 
 [weight] = 1.0/[A~0~*T~0~(x)+A~1~*T~1~(x) ... +A~n-1~]*T~n-1~(x)] 
 where A~i~ are the Chebychev coefficients listed below and x= Fcalc/Fmax 
 Method = Robust Weighting (Prince, 1982) 
 W = [weight] * [1-(deltaF/6*sigmaF)^2^]^2^ 
 A~i~ are: 
 0.231 0.260 0.136 0.378E-01 
;

# Uequiv = arithmetic mean of Ui i.e. Ueqiv = (U1+U2+U3)/3

# Replace last . with number of unfound hydrogen atoms attached to an atom.

# ..._refinement_flags_... 
# . no refinement constraints           S special position constraint on site
# G rigid group refinement of site      R riding atom
# D distance or angle restraint on site T thermal displacement constraints
# U Uiso or Uij restraint (rigid bond)  P partial occupancy constraint


loop_
_atom_site_label
_atom_site_type_symbol
_atom_site_fract_x
_atom_site_fract_y
_atom_site_fract_z
_atom_site_U_iso_or_equiv
_atom_site_occupancy
_atom_site_adp_type
_atom_site_refinement_flags_posn
_atom_site_refinement_flags_adp
_atom_site_refinement_flags_occupancy
_atom_site_disorder_assembly
_atom_site_disorder_group
_atom_site_attached_hydrogens
O1 O 0.85622(10) 0.51582(7) 0.36389(8) 0.0197 1.0000 Uani . . . . . .
C2 C 0.96893(14) 0.43203(9) 0.34777(11) 0.0188 1.0000 Uani . . . . . .
C3 C 1.03171(14) 0.43924(9) 0.20240(12) 0.0195 1.0000 Uani . . . . . .
O4 O 1.15745(12) 0.38226(8) 0.18465(10) 0.0279 1.0000 Uani . . . . . .
N5 N 0.94282(13) 0.50681(8) 0.10142(10) 0.0208 1.0000 Uani . . . . . .
C6 C 0.98232(16) 0.53150(9) -0.03843(12) 0.0197 1.0000 Uani . . . . . .
C7 C 1.13671(16) 0.49196(9) -0.08272(12) 0.0210 1.0000 Uani . . . . . .
C8 C 1.16491(16) 0.52103(9) -0.22103(13) 0.0223 1.0000 Uani . . . . . .
O9 O 1.31198(13) 0.48605(8) -0.27462(10) 0.0342 1.0000 Uani . . . . . .
C10 C 1.4303(2) 0.40926(12) -0.19265(18) 0.0433 1.0000 Uani . . . . . .
C11 C 1.04496(17) 0.58939(10) -0.31280(12) 0.0238 1.0000 Uani . . . . . .
C12 C 0.89383(17) 0.62847(10) -0.26589(13) 0.0265 1.0000 Uani . . . . . .
C13 C 0.86017(16) 0.59952(10) -0.12995(13) 0.0260 1.0000 Uani . . . . . .
C14 C 0.84434(15) 0.34129(9) 0.35154(12) 0.0194 1.0000 Uani . . . . . .
O15 O 0.90286(10) 0.30298(7) 0.50183(8) 0.0222 1.0000 Uani . . . . . .
C16 C 0.64080(15) 0.38575(9) 0.31646(13) 0.0207 1.0000 Uani . . . . . .
C17 C 0.68857(15) 0.48201(9) 0.40148(12) 0.0198 1.0000 Uani . . . . . .
N18 N 0.54255(13) 0.55736(8) 0.36305(10) 0.0217 1.0000 Uani . . . . . .
C19 C 0.47750(15) 0.61174(9) 0.23117(12) 0.0195 1.0000 Uani . . . . . .
N20 N 0.54438(13) 0.61340(8) 0.10707(10) 0.0228 1.0000 Uani . . . . . .
C21 C 0.44170(16) 0.67615(10) 0.00326(13) 0.0244 1.0000 Uani . . . . . .
N22 N 0.29273(14) 0.73320(9) 0.00854(11) 0.0251 1.0000 Uani . . . . . .
C23 C 0.22949(16) 0.72881(9) 0.13368(14) 0.0238 1.0000 Uani . . . . . .
C24 C 0.32595(16) 0.66688(9) 0.25315(12) 0.0208 1.0000 Uani . . . . . .
N25 N 0.29604(13) 0.64868(8) 0.39391(11) 0.0236 1.0000 Uani . . . . . .
C26 C 0.42865(16) 0.58379(10) 0.45491(12) 0.0236 1.0000 Uani . . . . . .
N27 N 0.07638(17) 0.78316(9) 0.13940(13) 0.0362 1.0000 Uani . . . . . .
O28 O 0.51341(11) 0.32626(8) 0.36789(11) 0.0323 1.0000 Uani . . . . . .
H21 H 1.0869 0.4295 0.4317 0.0210 1.0000 Uiso R . . . . .
H71 H 1.2189 0.4467 -0.0214 0.0253 1.0000 Uiso R . . . . .
H101 H 1.5191 0.3929 -0.2500 0.0633 1.0000 Uiso R . . . . .
H103 H 1.5009 0.4328 -0.0915 0.0640 1.0000 Uiso R . . . . .
H102 H 1.3529 0.3554 -0.1823 0.0643 1.0000 Uiso R . . . . .
H111 H 1.0638 0.6055 -0.4078 0.0255 1.0000 Uiso R . . . . .
H121 H 0.8123 0.6754 -0.3287 0.0310 1.0000 Uiso R . . . . .
H131 H 0.7536 0.6249 -0.0980 0.0317 1.0000 Uiso R . . . . .
H141 H 0.8560 0.2939 0.2759 0.0208 1.0000 Uiso R . . . . .
H161 H 0.5933 0.3990 0.2076 0.0247 1.0000 Uiso R . . . . .
H171 H 0.7175 0.4710 0.5104 0.0226 1.0000 Uiso R . . . . .
H211 H 0.4804 0.6805 -0.0873 0.0271 1.0000 Uiso R . . . . .
H261 H 0.4446 0.5562 0.5531 0.0265 1.0000 Uiso R . . . . .
H151 H 0.8282 0.2585 0.5095 0.0331 1.0000 Uiso R . . . . .
H51 H 0.8558 0.5411 0.1260 0.0268 1.0000 Uiso R . . . . .
H271 H 0.0214 0.8195 0.0621 0.0444 1.0000 Uiso R . . . . .
H272 H 0.0445 0.7910 0.2241 0.0426 1.0000 Uiso R . . . . .
H281 H 0.4020 0.3411 0.3257 0.0489 1.0000 Uiso R . . . . .
loop_
_atom_site_aniso_label
_atom_site_aniso_U_11
_atom_site_aniso_U_22
_atom_site_aniso_U_33
_atom_site_aniso_U_23
_atom_site_aniso_U_13
_atom_site_aniso_U_12
O1 0.0206(3) 0.0192(3) 0.0214(4) 0.0004(3) 0.0092(3) -0.0020(3)
C2 0.0169(5) 0.0215(5) 0.0180(5) 0.0016(4) 0.0050(4) 0.0016(4)
C3 0.0162(5) 0.0222(5) 0.0217(5) 0.0010(4) 0.0079(4) -0.0028(4)
O4 0.0246(4) 0.0336(4) 0.0294(4) 0.0092(3) 0.0138(3) 0.0091(3)
N5 0.0212(4) 0.0234(5) 0.0208(4) 0.0033(4) 0.0107(4) 0.0029(4)
C6 0.0220(5) 0.0196(5) 0.0184(5) 0.0007(4) 0.0071(4) -0.0036(4)
C7 0.0236(5) 0.0192(5) 0.0218(5) 0.0025(4) 0.0091(4) -0.0011(4)
C8 0.0258(5) 0.0202(5) 0.0239(5) -0.0029(4) 0.0117(4) -0.0040(4)
O9 0.0416(5) 0.0360(5) 0.0347(5) 0.0109(4) 0.0265(4) 0.0108(4)
C10 0.0504(8) 0.0407(7) 0.0515(8) 0.0165(6) 0.0350(7) 0.0183(6)
C11 0.0306(6) 0.0246(5) 0.0174(5) -0.0000(4) 0.0086(4) -0.0064(5)
C12 0.0272(6) 0.0278(6) 0.0234(6) 0.0056(4) 0.0050(4) 0.0001(5)
C13 0.0242(5) 0.0295(6) 0.0266(6) 0.0046(5) 0.0109(5) 0.0038(5)
C14 0.0199(5) 0.0211(5) 0.0176(5) 0.0016(4) 0.0061(4) -0.0008(4)
O15 0.0228(4) 0.0239(4) 0.0200(4) 0.0066(3) 0.0062(3) -0.0014(3)
C16 0.0182(5) 0.0219(5) 0.0220(5) 0.0052(4) 0.0055(4) -0.0009(4)
C17 0.0204(5) 0.0236(5) 0.0178(5) 0.0032(4) 0.0092(4) 0.0022(4)
N18 0.0237(5) 0.0239(5) 0.0200(5) 0.0028(4) 0.0102(4) 0.0039(4)
C19 0.0215(5) 0.0187(5) 0.0193(5) 0.0001(4) 0.0072(4) -0.0010(4)
N20 0.0244(4) 0.0262(5) 0.0199(4) 0.0020(4) 0.0097(4) 0.0024(4)
C21 0.0254(5) 0.0278(6) 0.0218(5) 0.0034(5) 0.0095(4) 0.0010(5)
N22 0.0263(5) 0.0249(5) 0.0245(5) 0.0035(4) 0.0078(4) 0.0025(4)
C23 0.0255(5) 0.0187(5) 0.0284(6) -0.0007(4) 0.0096(5) 0.0004(4)
C24 0.0219(5) 0.0191(5) 0.0234(5) -0.0020(4) 0.0093(4) 0.0000(4)
N25 0.0261(5) 0.0227(4) 0.0257(5) -0.0002(4) 0.0136(4) 0.0017(4)
C26 0.0279(5) 0.0254(5) 0.0211(5) 0.0024(4) 0.0126(4) 0.0028(5)
N27 0.0400(6) 0.0366(6) 0.0368(6) 0.0106(5) 0.0183(5) 0.0195(5)
O28 0.0183(4) 0.0310(4) 0.0468(5) 0.0164(4) 0.0080(3) -0.0012(3)

_refine_ls_extinction_coef       98(4)
_refine_ls_extinction_method     'Larson (1970), Equation 22'
_oxford_refine_ls_scale          0.3489(5)
loop_
_geom_bond_atom_site_label_1
_geom_bond_site_symmetry_1
_geom_bond_atom_site_label_2
_geom_bond_site_symmetry_2
_geom_bond_distance
_geom_bond_publ_flag
O1 . C2 . 1.4372(12) yes
O1 . C17 . 1.4181(12) yes
C2 . C3 . 1.5193(14) yes
C2 . C14 . 1.5394(15) yes
C2 . H21 . 0.971 no
C3 . O4 . 1.2385(13) yes
C3 . N5 . 1.3377(15) yes
N5 . C6 . 1.4240(14) yes
N5 . H51 . 0.860 no
C6 . C7 . 1.3914(16) yes
C6 . C13 . 1.3892(16) yes
C7 . C8 . 1.3920(15) yes
C7 . H71 . 0.929 no
C8 . O9 . 1.3683(14) yes
C8 . C11 . 1.3861(16) yes
O9 . C10 . 1.4274(16) yes
C10 . H101 . 0.958 no
C10 . H103 . 0.976 no
C10 . H102 . 0.945 no
C11 . C12 . 1.3809(17) yes
C11 . H111 . 0.941 no
C12 . C13 . 1.3871(16) yes
C12 . H121 . 0.948 no
C13 . H131 . 0.958 no
C14 . O15 . 1.4192(12) yes
C14 . C16 . 1.5321(15) yes
C14 . H141 . 0.969 no
O15 . H151 . 0.828 no
C16 . C17 . 1.5225(16) yes
C16 . O28 . 1.4011(13) yes
C16 . H161 . 0.973 no
C17 . N18 . 1.4443(14) yes
C17 . H171 . 0.970 no
N18 . C19 . 1.3826(14) yes
N18 . C26 . 1.3734(14) yes
C19 . N20 . 1.3485(14) yes
C19 . C24 . 1.3849(15) yes
N20 . C21 . 1.3393(15) yes
C21 . N22 . 1.3369(15) yes
C21 . H211 . 0.945 no
N22 . C23 . 1.3434(15) yes
C23 . C24 . 1.4037(16) yes
C23 . N27 . 1.3412(15) yes
C24 . N25 . 1.3836(14) yes
N25 . C26 . 1.3091(15) yes
C26 . H261 . 0.951 no
N27 . H271 . 0.865 no
N27 . H272 . 0.872 no
O28 . H281 . 0.811 no
loop_
_geom_angle_atom_site_label_1
_geom_angle_site_symmetry_1
_geom_angle_atom_site_label_2
_geom_angle_site_symmetry_2
_geom_angle_atom_site_label_3
_geom_angle_site_symmetry_3
_geom_angle
_geom_angle_publ_flag
C2 . O1 . C17 . 107.61(7) yes
O1 . C2 . C3 . 110.49(8) yes
O1 . C2 . C14 . 107.36(8) yes
C3 . C2 . C14 . 112.83(9) yes
O1 . C2 . H21 . 109.9 no
C3 . C2 . H21 . 106.6 no
C14 . C2 . H21 . 109.7 no
C2 . C3 . O4 . 118.54(10) yes
C2 . C3 . N5 . 116.53(9) yes
O4 . C3 . N5 . 124.93(10) yes
C3 . N5 . C6 . 127.39(9) yes
C3 . N5 . H51 . 116.2 no
C6 . N5 . H51 . 116.4 no
N5 . C6 . C7 . 122.80(9) yes
N5 . C6 . C13 . 116.70(10) yes
C7 . C6 . C13 . 120.49(10) yes
C6 . C7 . C8 . 118.76(10) yes
C6 . C7 . H71 . 120.6 no
C8 . C7 . H71 . 120.6 no
C7 . C8 . O9 . 123.08(10) yes
C7 . C8 . C11 . 121.30(10) yes
O9 . C8 . C11 . 115.61(10) yes
C8 . O9 . C10 . 118.49(9) yes
O9 . C10 . H101 . 106.0 no
O9 . C10 . H103 . 109.1 no
H101 . C10 . H103 . 110.2 no
O9 . C10 . H102 . 110.5 no
H101 . C10 . H102 . 111.7 no
H103 . C10 . H102 . 109.2 no
C8 . C11 . C12 . 118.98(10) yes
C8 . C11 . H111 . 119.4 no
C12 . C11 . H111 . 121.5 no
C11 . C12 . C13 . 120.94(11) yes
C11 . C12 . H121 . 118.8 no
C13 . C12 . H121 . 120.3 no
C6 . C13 . C12 . 119.52(11) yes
C6 . C13 . H131 . 119.0 no
C12 . C13 . H131 . 121.5 no
C2 . C14 . O15 . 107.73(8) yes
C2 . C14 . C16 . 101.46(8) yes
O15 . C14 . C16 . 110.94(9) yes
C2 . C14 . H141 . 111.2 no
O15 . C14 . H141 . 112.2 no
C16 . C14 . H141 . 112.7 no
C14 . O15 . H151 . 109.3 no
C14 . C16 . C17 . 99.98(8) yes
C14 . C16 . O28 . 111.77(9) yes
C17 . C16 . O28 . 114.22(9) yes
C14 . C16 . H161 . 109.3 no
C17 . C16 . H161 . 108.9 no
O28 . C16 . H161 . 112.1 no
C16 . C17 . O1 . 104.25(8) yes
C16 . C17 . N18 . 116.93(9) yes
O1 . C17 . N18 . 108.29(8) yes
C16 . C17 . H171 . 109.9 no
O1 . C17 . H171 . 110.3 no
N18 . C17 . H171 . 107.1 no
C17 . N18 . C19 . 130.09(9) yes
C17 . N18 . C26 . 123.78(9) yes
C19 . N18 . C26 . 105.99(9) yes
N18 . C19 . N20 . 128.91(10) yes
N18 . C19 . C24 . 104.89(9) yes
N20 . C19 . C24 . 126.20(10) yes
C19 . N20 . C21 . 110.55(9) yes
N20 . C21 . N22 . 129.71(10) yes
N20 . C21 . H211 . 115.0 no
N22 . C21 . H211 . 115.3 no
C21 . N22 . C23 . 117.89(9) yes
N22 . C23 . C24 . 118.54(10) yes
N22 . C23 . N27 . 118.89(10) yes
C24 . C23 . N27 . 122.57(11) yes
C23 . C24 . C19 . 117.09(10) yes
C23 . C24 . N25 . 131.34(10) yes
C19 . C24 . N25 . 111.57(9) yes
C24 . N25 . C26 . 103.61(9) yes
N18 . C26 . N25 . 113.94(10) yes
N18 . C26 . H261 . 122.4 no
N25 . C26 . H261 . 123.7 no
C23 . N27 . H271 . 118.8 no
C23 . N27 . H272 . 121.6 no
H271 . N27 . H272 . 118.7 no
C16 . O28 . H281 . 110.0 no
loop_
_geom_hbond_atom_site_label_D
_geom_hbond_site_symmetry_D
_geom_hbond_atom_site_label_H
_geom_hbond_site_symmetry_H
_geom_hbond_atom_site_label_A
_geom_hbond_site_symmetry_A
_geom_hbond_angle_DHA
_geom_hbond_distance_DH
_geom_hbond_distance_HA
_geom_hbond_distance_DA
_geom_hbond_publ_flag
C7 . H71 . O4 . 122 0.93 2.23 2.8368(17) yes
C26 . H261 . O9 1_456 149 0.95 2.27 3.1232(17) yes
O15 . H151 . N25 2_646 160 0.83 2.07 2.8617(17) yes
N5 . H51 . N20 . 159 0.86 2.41 3.2252(17) yes
N27 . H271 . O4 2_655 166 0.86 2.42 3.2634(17) yes
N27 . H272 . O15 2_656 157 0.87 2.43 3.2488(17) yes
O28 . H281 . O4 1_455 167 0.81 1.95 2.7441(17) yes


_iucr_refine_instructions_details 
;
#
# Punched on 31/05/24 at 09:53:38
#
#LIST     12                                                                    
BLOCK SCALE X'S  U'S 
CONT EXTPARAM 
CONT ENANTIO 
RIDE C   (   2,X'S) H   (  21,X'S) 
RIDE N   (   5,X'S) H   (  51,X'S) 
RIDE C   (   7,X'S) H   (  71,X'S) 
RIDE C   (  10,X'S) H   ( 101,X'S) H   ( 103,X'S) H   ( 102,X'S) 
RIDE C   (  11,X'S) H   ( 111,X'S) 
RIDE C   (  12,X'S) H   ( 121,X'S) 
RIDE C   (  13,X'S) H   ( 131,X'S) 
RIDE C   (  14,X'S) H   ( 141,X'S) 
RIDE O   (  15,X'S) H   ( 151,X'S) 
RIDE C   (  16,X'S) H   ( 161,X'S) 
RIDE C   (  17,X'S) H   ( 171,X'S) 
RIDE C   (  21,X'S) H   ( 211,X'S) 
RIDE C   (  26,X'S) H   ( 261,X'S) 
RIDE N   (  27,X'S) H   ( 271,X'S) H   ( 272,X'S) 
RIDE O   (  28,X'S) H   ( 281,X'S) 
END                                                                             
#
# Punched on 31/05/24 at 09:53:38
#
#LIST     16                                                                    
NO 
REM   HREST   START (DO NOT REMOVE THIS LINE) 
REM   HREST   END (DO NOT REMOVE THIS LINE) 
END                                                                             
;

_refine_special_details          
;
?
  Reflections are selected by the following conditions :-
  Minimum value of SINTH/L**2   is  0.100E-02
  Minimum value of RATIO        is   2.00
;

####################################################################### 
# 
# This file contains crystal structure data downloaded from the 
# Cambridge Structural Database (CSD) hosted by the Cambridge 
# Crystallographic Data Centre (CCDC).
# 
# Full information about CCDC data access policies and citation 
# guidelines are available at http://www.ccdc.cam.ac.uk/access/V1 
# 
# Audit and citation data items may have been added by the CCDC. 
# Please retain this information to preserve the provenance of 
# this file and to allow appropriate attribution of the data. 
# 
#######################################################################

data_I_CCDC2
_database_code_depnum_ccdc_archive 'CCDC 2360791'
loop_
_audit_author_name
_audit_author_address
'Blanka Klepetarova'
;Institute of Organic Chemistry and Biochemistry, Academy of Sciences of the Czech Republic, Prague 
Czech Republic
;
_audit_update_record             
;
2024-06-05 deposited with the CCDC.	2024-07-26 downloaded from the CCDC.
;

_exptl_special_details           
; 
 The crystal was 
placed in the cold stream of an Oxford 
Cryosystems open-flow nitrogen cryostat (Cosier & 
Glazer, 1986) with a nominal stability of 0.1K. 
 
Cosier, J. & Glazer, A.M., 1986. J. Appl. Cryst. 105-107. 
;


#--------------------------------------------------------------- 
# _oxford_ data items, April 2010: 
# There is some uncertainty about the correct way of forming local data 
# names, e.g. 

# _atom_site_special_shape_oxford 
# or 
# _oxford_atom_site_special_shape 

# see: 
# http://www.iucr.org/resources/cif/spec/version1.1/semantics#namespace 

# A reserved prefix, e.g. foo, must be used in the following way 
# " If the data file contains items defined in a DDL1 dictionary, the 
# local data names assigned under the reserved prefix must contain it as 
# their first component, e.g. _foo_atom_site_my_item. " 

# However, this seems to say the opposite: 
# http://www.iucr.org/__data/iucr/cif/standard/cifstd8.html 

# According to advice from the IUCr, CRYSTALS is correct 
#--------------------------------------------------------------- 
# End of 'script/refcif.dat' 
#end of refcif 
_cell_length_a                   13.5790(4)
_cell_length_b                   11.3344(3)
_cell_length_c                   14.3892(4)
_cell_angle_alpha                90
_cell_angle_beta                 99.3520(9)
_cell_angle_gamma                90
_cell_volume                     2185.20(11)
_space_group_crystal_system      monoclinic
_space_group_IT_number           4
_space_group_name_H-M_alt        'P 21'
_space_group_name_Hall           'P 2yb'

# choose from: 
# rm (reference molecule of known chirality), 
# ad (anomolous dispersion - Flack), rmad (rm and ad), 
# syn (from synthesis), unk (unknown) or . (not applicable). 
_chemical_absolute_configuration ad
loop_
_symmetry_equiv_pos_as_xyz
x,y,z
-x,y+1/2,-z

loop_
_atom_type_symbol
_atom_type_scat_dispersion_real
_atom_type_scat_dispersion_imag
_atom_type_scat_Cromer_Mann_a1
_atom_type_scat_Cromer_Mann_b1
_atom_type_scat_Cromer_Mann_a2
_atom_type_scat_Cromer_Mann_b2
_atom_type_scat_Cromer_Mann_a3
_atom_type_scat_Cromer_Mann_b3
_atom_type_scat_Cromer_Mann_a4
_atom_type_scat_Cromer_Mann_b4
_atom_type_scat_Cromer_Mann_c
_atom_type_scat_source
C 0.0181 0.0091 2.3100 20.8439 1.0200 10.2075 1.5886 0.5687 0.8650 51.6512
0.2156 'International Tables Vol C 4.2.6.8 and 6.1.1.4'
H 0.0000 0.0000 0.4930 10.5109 0.3229 26.1257 0.1402 3.1424 0.0408 57.7998
0.0030 'International Tables Vol C 4.2.6.8 and 6.1.1.4'
N 0.0311 0.0180 12.2126 0.0057 3.1322 9.8933 2.0125 28.9975 1.1663 0.5826
-11.5290 'International Tables Vol C 4.2.6.8 and 6.1.1.4'
O 0.0492 0.0322 3.0485 13.2771 2.2868 5.7011 1.5463 0.3239 0.8670 32.9089
0.2508 'International Tables Vol C 4.2.6.8 and 6.1.1.4'
Si 0.2541 0.3302 6.2915 2.4386 3.0353 32.3337 1.9891 0.6785 1.5410 81.6937
1.1407 'International Tables Vol C 4.2.6.8 and 6.1.1.4'


_cell_formula_units_Z            2
_chemical_name_systematic        
(2S,3R,4R,5R)-5-(4-amino-5-(pyrimidin-5-ylethynyl)-7H-pyrrolo[2,3-d]pyrimidin-7-yl)-3,4-bis((tert-butyldimethylsilyl)oxy)-N-(4-methyl-2-oxo-1,2-dihydroquinolin-7-yl)tetrahydrofuran-2-carboxamide
_chemical_formula_moiety         'C39 H50 N8 O5 Si2, C2 H3 N'

# Given Formula = C39 H50 N8 O5 Si2 
# Dc =      1.17 Fooo =    816.00 Mu =     11.33 M =    767.05
# Found Formula = C41 H53 N9 O5 Si2 
# Dc =      1.23 FOOO =    860.00 Mu =     11.66 M =    808.10

_chemical_formula_sum            'C41 H53 N9 O5 Si2'
_chemical_compound_source        .
_chemical_formula_weight         808.10


_cell_measurement_reflns_used    9948
_cell_measurement_theta_min      3.2985
_cell_measurement_theta_max      72.1644
_cell_measurement_temperature    293

_exptl_crystal_description       plate
_exptl_crystal_colour            colorless

_diffrn_ambient_temperature      293
_exptl_crystal_size_min          0.062
_exptl_crystal_size_mid          0.116
_exptl_crystal_size_max          0.294

_exptl_crystal_density_diffrn    1.228
_exptl_crystal_density_meas      'not measured'
_exptl_crystal_density_method    'not measured'
# Non-dispersive F(000): 
_exptl_crystal_F_000             860
_exptl_absorpt_coefficient_mu    1.166

# Sheldrick geometric approximatio 1.00 1.00 
_exptl_absorpt_correction_type   multi-scan
_exptl_absorpt_process_details   'SADABS (Siemens, 1996)'
_exptl_absorpt_correction_T_min  0.85
_exptl_absorpt_correction_T_max  1.00
_diffrn_measurement_device_type  'Bruker Kappa Apex2'
_diffrn_measurement_device       Area
_diffrn_radiation_monochromator  graphite
_diffrn_radiation_probe          x-ray
_diffrn_radiation_type           'Cu K\a'
_diffrn_radiation_wavelength     1.54178
_diffrn_measurement_method       '\f & \w scans'

# If a reference occurs more than once, delete the author 
# and date from subsequent references. 
_computing_data_collection       'Apex3 (Bruker AXS, 2015)'
_computing_cell_refinement       'Apex3 (Bruker AXS, 2015)'
_computing_data_reduction        'Apex3 (Bruker AXS, 2015)'
_computing_structure_solution    'SIR92 (Altomare et al., 1994)'
_computing_structure_refinement  'CRYSTALS (Betteridge et al., 2003)'
_computing_publication_material  'CRYSTALS (Betteridge et al., 2003)'
_computing_molecular_graphics    'CAMERON (Watkin et al., 1996)'

_diffrn_standards_interval_time  .
_diffrn_standards_interval_count .
_diffrn_standards_number         0
_diffrn_standards_decay_%        .
_diffrn_reflns_number            49727
_diffrn_reflns_av_unetI/netI     0.046
_reflns_number_total             8550
_diffrn_reflns_av_R_equivalents  0.028
# Number of reflections without Friedels Law is 8550 
# Number of reflections with Friedels Law is 4539 
# Theoretical number of reflections is about 4312 


_diffrn_reflns_theta_min         3.112
_diffrn_reflns_theta_max         72.211
_diffrn_measured_fraction_theta_max 1.000

_diffrn_reflns_theta_full        72.211
_diffrn_measured_fraction_theta_full 1.000


_diffrn_reflns_limit_h_min       -16
_diffrn_reflns_limit_h_max       16
_diffrn_reflns_limit_k_min       -14
_diffrn_reflns_limit_k_max       13
_diffrn_reflns_limit_l_min       -17
_diffrn_reflns_limit_l_max       17
_reflns_limit_h_min              -16
_reflns_limit_h_max              16
_reflns_limit_k_min              -14
_reflns_limit_k_max              13
_reflns_limit_l_min              0
_reflns_limit_l_max              17

_oxford_diffrn_Wilson_B_factor   2.15
_oxford_diffrn_Wilson_scale      28.79

_atom_sites_solution_primary     direct #heavy,direct,difmap,geom,iterative
# _atom_sites_solution_secondary  difmap
_atom_sites_solution_hydrogens   difmap

_refine_diff_density_min         -0.04
_refine_diff_density_max         0.06


# The current dictionary definitions do not cover the 
# situation where the reflections used for refinement were 
# selected by a user-defined sigma threshold 

# Explicitly named reflections are ALWAYS excluded from R&wR 

# The values actually used during refinement 
# These are labelled "all" for compatibility with PLATON 
_oxford_refine_reflns_threshold_expression I>2.0\s(I)
_refine_ls_number_restraints     1
_refine_ls_number_parameters     516
_refine_ls_number_reflns         8393
_refine_ls_R_factor_ref          0.0249
_refine_ls_wR_factor_ref         0.0323
_refine_ls_goodness_of_fit_ref   0.9960
_refine_ls_shift/su_max          0.0004770
_refine_ls_shift/su_mean         0.0000287


# Computed with I/sigma = -10 
_reflns_number_all               8550
_refine_ls_R_factor_all          0.0255
_refine_ls_wR_factor_all         0.0343

# Computed with I/sigma = +2 a la SHELX 
_reflns_threshold_expression     I>2.0\s(I)
_reflns_number_gt                8393
_refine_ls_R_factor_gt           0.0249
_refine_ls_wR_factor_gt          0.0323

# For an explanation, see Cooper & Watkin, Acta Cryst. (2016). B72, 661-683 
_oxford_Hooft_y                  0.042(6) # for 3455 Friedel pairs 
_oxford_Bijvoet_difference       0.035(4) # for 3455 Friedel pairs 
# (Similar to the Parsons(q).) 
_oxford_refined_Flack_x          0.037(12) # for 4011 Friedel pairs 
_refine_ls_abs_structure_Flack   0.035(4)
_refine_ls_abs_structure_details 
; 
 Parsons, Flack & Wagner (2013), 
 3455 Friedel Pairs 
;


_refine_ls_structure_factor_coef F
_refine_ls_matrix_type           full
_refine_ls_hydrogen_treatment    constr #undef, noref, refall,
# refxyz, refU, constr or mixed
_refine_ls_weighting_scheme      calc
_refine_ls_weighting_details     
;
 Method = Chebychev polynomial, (Carruthers & Watkin, 1979) 
 W = 1.0/[A[0]*T[0]'(X)+A[1]*T[1]'(X) ... +A[NP-1]*T[NP-1]'(X)] 
 0.119 0.147 0.299E-01 -0.107E-02 0.245E-02 
;

# Uequiv = arithmetic mean of Ui i.e. Ueqiv = (U1+U2+U3)/3

# Replace last . with number of unfound hydrogen atoms attached to an atom.

# ..._refinement_flags_... 
# . no refinement constraints           S special position constraint on site
# G rigid group refinement of site      R riding atom
# D distance or angle restraint on site T thermal displacement constraints
# U Uiso or Uij restraint (rigid bond)  P partial occupancy constraint


loop_
_atom_site_label
_atom_site_type_symbol
_atom_site_fract_x
_atom_site_fract_y
_atom_site_fract_z
_atom_site_U_iso_or_equiv
_atom_site_occupancy
_atom_site_adp_type
_atom_site_refinement_flags_posn
_atom_site_refinement_flags_adp
_atom_site_refinement_flags_occupancy
_atom_site_disorder_assembly
_atom_site_disorder_group
_atom_site_attached_hydrogens
Si1 Si 0.08075(3) -0.02788(4) 0.33452(3) 0.0267 1.0000 Uani . . . . . .
O2 O 0.15668(6) 0.06543(8) 0.29212(7) 0.0253 1.0000 Uani . . . . . .
C3 C 0.12888(9) 0.18001(11) 0.26135(9) 0.0219 1.0000 Uani . . . . . .
C4 C 0.11326(9) 0.18614(11) 0.15224(9) 0.0224 1.0000 Uani . . . . . .
O5 O 0.19819(6) 0.24516(9) 0.12650(6) 0.0236 1.0000 Uani . . . . . .
C6 C 0.27344(9) 0.24786(11) 0.20662(9) 0.0220 1.0000 Uani . . . . . .
C7 C 0.21696(9) 0.26566(11) 0.28849(8) 0.0218 1.0000 Uani . . . . . .
O8 O 0.27792(7) 0.24221(9) 0.37462(6) 0.0276 1.0000 Uani . . . . . .
Si9 Si 0.30183(3) 0.33578(4) 0.46420(2) 0.0269 1.0000 Uani . . . . . .
C10 C 0.42254(11) 0.28392(14) 0.53575(10) 0.0330 1.0000 Uani . . . . . .
C11 C 0.40860(14) 0.17035(17) 0.58878(14) 0.0500 1.0000 Uani . . . . . .
C12 C 0.46427(16) 0.37951(18) 0.60672(15) 0.0608 1.0000 Uani . . . . . .
C13 C 0.49863(13) 0.2587(2) 0.46969(14) 0.0590 1.0000 Uani . . . . . .
C14 C 0.31588(15) 0.48735(14) 0.41834(13) 0.0481 1.0000 Uani . . . . . .
C15 C 0.19578(13) 0.3312(2) 0.53064(13) 0.0520 1.0000 Uani . . . . . .
N16 N 0.34419(7) 0.33967(10) 0.19376(7) 0.0236 1.0000 Uani . . . . . .
C17 C 0.44643(9) 0.32459(13) 0.21368(9) 0.0255 1.0000 Uani . . . . . .
C18 C 0.49325(9) 0.42933(12) 0.20190(9) 0.0257 1.0000 Uani . . . . . .
C19 C 0.59902(10) 0.44616(12) 0.21931(9) 0.0267 1.0000 Uani . . . . . .
C20 C 0.68744(10) 0.45705(13) 0.23765(10) 0.0285 1.0000 Uani . . . . . .
C21 C 0.79249(9) 0.47284(13) 0.26679(9) 0.0264 1.0000 Uani . . . . . .
C22 C 0.83232(10) 0.58383(13) 0.29051(10) 0.0309 1.0000 Uani . . . . . .
N23 N 0.92885(9) 0.60139(13) 0.32125(10) 0.0378 1.0000 Uani . . . . . .
C24 C 0.98577(10) 0.50615(15) 0.32735(11) 0.0367 1.0000 Uani . . . . . .
N25 N 0.95787(9) 0.39617(13) 0.30558(10) 0.0381 1.0000 Uani . . . . . .
C26 C 0.86048(11) 0.38039(14) 0.27546(11) 0.0350 1.0000 Uani . . . . . .
C27 C 0.41555(9) 0.51353(12) 0.17223(9) 0.0235 1.0000 Uani . . . . . .
C28 C 0.32445(9) 0.45495(12) 0.16788(9) 0.0228 1.0000 Uani . . . . . .
N29 N 0.23286(8) 0.50309(11) 0.14148(9) 0.0288 1.0000 Uani . . . . . .
C30 C 0.23908(10) 0.61607(13) 0.11884(11) 0.0318 1.0000 Uani . . . . . .
N31 N 0.32016(8) 0.68450(11) 0.12041(9) 0.0295 1.0000 Uani . . . . . .
C32 C 0.41050(9) 0.63496(12) 0.14929(9) 0.0243 1.0000 Uani . . . . . .
N33 N 0.49155(8) 0.70326(11) 0.15463(9) 0.0295 1.0000 Uani . . . . . .
C34 C 0.01730(9) 0.24829(12) 0.11217(9) 0.0253 1.0000 Uani . . . . . .
O35 O -0.06155(7) 0.19469(10) 0.10656(8) 0.0369 1.0000 Uani . . . . . .
N36 N 0.02645(8) 0.36355(10) 0.08868(8) 0.0252 1.0000 Uani . . . . . .
C37 C -0.05577(9) 0.43998(12) 0.06540(9) 0.0237 1.0000 Uani . . . . . .
C38 C -0.04594(10) 0.55865(12) 0.09347(9) 0.0262 1.0000 Uani . . . . . .
C39 C -0.12735(10) 0.63212(12) 0.07871(9) 0.0262 1.0000 Uani . . . . . .
C40 C -0.22167(9) 0.59179(12) 0.03491(9) 0.0239 1.0000 Uani . . . . . .
C41 C -0.31118(10) 0.66333(12) 0.01961(9) 0.0264 1.0000 Uani . . . . . .
C42 C -0.39737(10) 0.61568(13) -0.02456(10) 0.0288 1.0000 Uani . . . . . .
C43 C -0.40494(10) 0.49503(13) -0.05869(10) 0.0291 1.0000 Uani . . . . . .
O44 O -0.48370(7) 0.44948(10) -0.09931(8) 0.0404 1.0000 Uani . . . . . .
N45 N -0.31840(8) 0.43153(10) -0.04354(8) 0.0277 1.0000 Uani . . . . . .
C46 C -0.22830(9) 0.47464(12) 0.00301(9) 0.0236 1.0000 Uani . . . . . .
C47 C -0.14592(9) 0.39935(12) 0.01774(9) 0.0257 1.0000 Uani . . . . . .
C48 C -0.30664(11) 0.78903(13) 0.05293(11) 0.0331 1.0000 Uani . . . . . .
C49 C 0.16865(11) -0.13732(12) 0.40180(10) 0.0331 1.0000 Uani . . . . . .
C50 C 0.11237(14) -0.22164(16) 0.45806(13) 0.0492 1.0000 Uani . . . . . .
C51 C 0.24662(13) -0.06930(16) 0.47097(13) 0.0461 1.0000 Uani . . . . . .
C52 C 0.22090(16) -0.20670(16) 0.33337(15) 0.0543 1.0000 Uani . . . . . .
C53 C 0.00637(14) 0.05419(17) 0.41115(15) 0.0516 1.0000 Uani . . . . . .
C54 C -0.00469(15) -0.09772(17) 0.23496(14) 0.0574 1.0000 Uani . . . . . .
C55 C -0.30346(19) 0.1202(3) 0.1242(2) 0.0798 1.0000 Uani . . . . . .
C1 C -0.3004(3) 0.1096(3) 0.2230(3) 0.1083 1.0000 Uani . . . . . .
N4 N -0.2981(4) 0.1040(5) 0.3020(3) 0.2002 1.0000 Uani . . . . . .
H31 H 0.0683 0.2053 0.2843 0.0242 1.0000 Uiso R . . . . .
H41 H 0.1076 0.1057 0.1269 0.0259 1.0000 Uiso R . . . . .
H61 H 0.3108 0.1747 0.2145 0.0247 1.0000 Uiso R . . . . .
H71 H 0.1886 0.3440 0.2834 0.0229 1.0000 Uiso R . . . . .
H113 H 0.4708 0.1452 0.6290 0.0742 1.0000 Uiso R . . . . .
H112 H 0.3599 0.1832 0.6295 0.0734 1.0000 Uiso R . . . . .
H111 H 0.3865 0.1093 0.5427 0.0749 1.0000 Uiso R . . . . .
H123 H 0.5241 0.3517 0.6453 0.0904 1.0000 Uiso R . . . . .
H122 H 0.4146 0.3940 0.6474 0.0865 1.0000 Uiso R . . . . .
H121 H 0.4788 0.4520 0.5731 0.0915 1.0000 Uiso R . . . . .
H133 H 0.5613 0.2366 0.5097 0.0864 1.0000 Uiso R . . . . .
H132 H 0.5099 0.3323 0.4352 0.0875 1.0000 Uiso R . . . . .
H131 H 0.4733 0.1932 0.4233 0.0879 1.0000 Uiso R . . . . .
H141 H 0.3275 0.5392 0.4711 0.0721 1.0000 Uiso R . . . . .
H143 H 0.3732 0.4913 0.3874 0.0722 1.0000 Uiso R . . . . .
H142 H 0.2595 0.5101 0.3754 0.0719 1.0000 Uiso R . . . . .
H151 H 0.2099 0.3843 0.5834 0.0783 1.0000 Uiso R . . . . .
H153 H 0.1856 0.2519 0.5513 0.0769 1.0000 Uiso R . . . . .
H152 H 0.1343 0.3557 0.4908 0.0769 1.0000 Uiso R . . . . .
H171 H 0.4767 0.2511 0.2320 0.0289 1.0000 Uiso R . . . . .
H221 H 0.7897 0.6488 0.2854 0.0368 1.0000 Uiso R . . . . .
H241 H 1.0545 0.5177 0.3522 0.0463 1.0000 Uiso R . . . . .
H261 H 0.8387 0.3033 0.2587 0.0427 1.0000 Uiso R . . . . .
H301 H 0.1757 0.6539 0.0961 0.0366 1.0000 Uiso R . . . . .
H381 H 0.0153 0.5875 0.1247 0.0324 1.0000 Uiso R . . . . .
H391 H -0.1177 0.7134 0.1006 0.0313 1.0000 Uiso R . . . . .
H421 H -0.4573 0.6620 -0.0356 0.0348 1.0000 Uiso R . . . . .
H471 H -0.1524 0.3223 -0.0033 0.0281 1.0000 Uiso R . . . . .
H481 H -0.3716 0.8252 0.0347 0.0498 1.0000 Uiso R . . . . .
H482 H -0.2551 0.8311 0.0244 0.0472 1.0000 Uiso R . . . . .
H483 H -0.2896 0.7931 0.1218 0.0489 1.0000 Uiso R . . . . .
H501 H 0.1614 -0.2827 0.4885 0.0734 1.0000 Uiso R . . . . .
H502 H 0.0864 -0.1806 0.5078 0.0726 1.0000 Uiso R . . . . .
H503 H 0.0572 -0.2631 0.4184 0.0717 1.0000 Uiso R . . . . .
H511 H 0.2896 -0.1225 0.5107 0.0695 1.0000 Uiso R . . . . .
H512 H 0.2108 -0.0187 0.5101 0.0694 1.0000 Uiso R . . . . .
H513 H 0.2860 -0.0191 0.4346 0.0680 1.0000 Uiso R . . . . .
H522 H 0.2712 -0.2613 0.3680 0.0817 1.0000 Uiso R . . . . .
H521 H 0.2560 -0.1529 0.2973 0.0808 1.0000 Uiso R . . . . .
H523 H 0.1714 -0.2520 0.2891 0.0788 1.0000 Uiso R . . . . .
H532 H -0.0293 0.0011 0.4436 0.0779 1.0000 Uiso R . . . . .
H531 H 0.0494 0.1027 0.4561 0.0776 1.0000 Uiso R . . . . .
H533 H -0.0410 0.1066 0.3734 0.0782 1.0000 Uiso R . . . . .
H542 H -0.0432 -0.1593 0.2613 0.0857 1.0000 Uiso R . . . . .
H541 H 0.0347 -0.1326 0.1899 0.0864 1.0000 Uiso R . . . . .
H543 H -0.0521 -0.0414 0.2011 0.0845 1.0000 Uiso R . . . . .
H552 H -0.2403 0.1019 0.1069 0.1202 1.0000 Uiso R . . . . .
H551 H -0.3551 0.0639 0.0945 0.1202 1.0000 Uiso R . . . . .
H553 H -0.3244 0.2005 0.1087 0.1214 1.0000 Uiso R . . . . .
H361 H 0.0845 0.3935 0.1018 0.0303 1.0000 Uiso R . . . . .
H451 H -0.3203 0.3595 -0.0648 0.0317 1.0000 Uiso R . . . . .
H331 H 0.4859 0.7775 0.1392 0.0369 1.0000 Uiso R . . . . .
H332 H 0.5509 0.6741 0.1781 0.0376 1.0000 Uiso R . . . . .
loop_
_atom_site_aniso_label
_atom_site_aniso_U_11
_atom_site_aniso_U_22
_atom_site_aniso_U_33
_atom_site_aniso_U_23
_atom_site_aniso_U_13
_atom_site_aniso_U_12
Si1 0.02459(16) 0.02197(16) 0.03272(18) 0.00368(14) 0.00225(13) -0.00566(13)
O2 0.0224(4) 0.0192(4) 0.0347(5) 0.0067(4) 0.0055(4) 0.0014(3)
C3 0.0193(5) 0.0187(6) 0.0281(6) 0.0023(5) 0.0049(5) 0.0006(5)
C4 0.0182(6) 0.0201(6) 0.0289(6) 0.0004(5) 0.0036(5) -0.0018(5)
O5 0.0177(4) 0.0278(5) 0.0251(4) 0.0005(4) 0.0031(3) -0.0035(3)
C6 0.0174(5) 0.0193(6) 0.0286(6) 0.0021(5) 0.0013(5) -0.0007(5)
C7 0.0202(6) 0.0200(6) 0.0239(6) 0.0027(5) -0.0003(4) 0.0018(5)
O8 0.0308(5) 0.0228(4) 0.0264(5) 0.0022(4) -0.0037(4) 0.0010(4)
Si9 0.02669(17) 0.02389(17) 0.02817(17) -0.00082(14) -0.00125(13) -0.00027(14)
C10 0.0294(7) 0.0343(7) 0.0319(7) 0.0014(6) -0.0051(6) -0.0045(6)
C11 0.0445(9) 0.0454(10) 0.0535(10) 0.0163(8) -0.0118(8) -0.0042(8)
C12 0.0596(12) 0.0480(11) 0.0623(12) -0.0116(9) -0.0276(10) -0.0030(9)
C13 0.0310(8) 0.0907(16) 0.0535(11) 0.0118(11) 0.0014(7) 0.0126(9)
C14 0.0600(10) 0.0246(8) 0.0522(10) 0.0024(7) -0.0136(8) -0.0055(7)
C15 0.0393(8) 0.0741(13) 0.0439(9) -0.0028(9) 0.0105(7) 0.0084(9)
N16 0.0152(5) 0.0233(5) 0.0317(5) 0.0030(4) 0.0022(4) -0.0022(4)
C17 0.0173(5) 0.0279(6) 0.0307(6) 0.0027(5) 0.0023(5) 0.0016(5)
C18 0.0178(6) 0.0310(7) 0.0283(6) 0.0014(5) 0.0037(5) -0.0011(5)
C19 0.0214(6) 0.0286(7) 0.0300(6) 0.0032(5) 0.0035(5) -0.0002(5)
C20 0.0213(6) 0.0299(7) 0.0339(7) 0.0032(6) 0.0030(5) -0.0010(5)
C21 0.0180(6) 0.0354(7) 0.0259(6) 0.0007(5) 0.0041(4) -0.0028(5)
C22 0.0243(6) 0.0324(7) 0.0351(7) -0.0033(6) 0.0023(5) 0.0023(6)
N23 0.0267(6) 0.0416(7) 0.0431(7) -0.0076(6) -0.0001(5) -0.0061(5)
C24 0.0201(6) 0.0500(9) 0.0376(8) -0.0043(7) -0.0022(5) -0.0016(6)
N25 0.0233(6) 0.0438(8) 0.0456(7) -0.0008(6) 0.0005(5) 0.0056(5)
C26 0.0265(7) 0.0323(7) 0.0448(8) -0.0006(6) 0.0013(6) -0.0008(6)
C27 0.0185(6) 0.0274(6) 0.0244(6) 0.0017(5) 0.0034(5) -0.0027(5)
C28 0.0185(5) 0.0230(6) 0.0267(6) 0.0024(5) 0.0031(4) -0.0007(5)
N29 0.0183(5) 0.0260(6) 0.0415(6) 0.0074(5) 0.0027(4) -0.0004(4)
C30 0.0212(6) 0.0262(7) 0.0471(8) 0.0092(6) 0.0027(6) 0.0009(5)
N31 0.0216(5) 0.0265(6) 0.0404(6) 0.0061(5) 0.0051(5) -0.0017(4)
C32 0.0225(6) 0.0269(6) 0.0239(6) 0.0012(5) 0.0051(5) -0.0029(5)
N33 0.0215(5) 0.0270(6) 0.0392(6) 0.0040(5) 0.0028(5) -0.0041(4)
C34 0.0206(6) 0.0257(6) 0.0285(6) 0.0015(5) 0.0010(5) -0.0027(5)
O35 0.0203(4) 0.0310(5) 0.0560(7) 0.0114(5) -0.0039(4) -0.0057(4)
N36 0.0183(5) 0.0235(5) 0.0326(6) 0.0030(4) 0.0004(4) -0.0008(4)
C37 0.0196(6) 0.0256(7) 0.0257(6) 0.0035(5) 0.0028(5) 0.0007(5)
C38 0.0225(6) 0.0263(6) 0.0292(6) 0.0011(5) 0.0021(5) -0.0043(5)
C39 0.0280(6) 0.0224(6) 0.0286(6) 0.0008(5) 0.0057(5) -0.0024(5)
C40 0.0245(6) 0.0233(6) 0.0249(6) 0.0024(5) 0.0067(5) 0.0017(5)
C41 0.0280(6) 0.0245(7) 0.0283(6) 0.0026(5) 0.0092(5) 0.0037(5)
C42 0.0239(6) 0.0277(7) 0.0356(7) 0.0031(5) 0.0068(5) 0.0072(5)
C43 0.0219(6) 0.0304(7) 0.0345(7) 0.0019(6) 0.0023(5) 0.0038(5)
O44 0.0214(5) 0.0352(6) 0.0605(7) -0.0069(5) -0.0054(4) 0.0046(4)
N45 0.0214(5) 0.0233(5) 0.0365(6) -0.0031(5) -0.0011(4) 0.0032(4)
C46 0.0212(6) 0.0244(6) 0.0249(6) 0.0018(5) 0.0028(4) 0.0004(5)
C47 0.0244(6) 0.0214(6) 0.0296(6) -0.0024(5) -0.0005(5) 0.0011(5)
C48 0.0338(7) 0.0252(7) 0.0424(8) -0.0020(6) 0.0122(6) 0.0048(5)
C49 0.0380(7) 0.0235(7) 0.0358(7) 0.0050(5) -0.0007(6) -0.0049(6)
C50 0.0584(11) 0.0378(9) 0.0478(9) 0.0167(7) -0.0018(8) -0.0153(8)
C51 0.0420(9) 0.0408(9) 0.0495(9) 0.0071(7) -0.0107(7) -0.0071(7)
C52 0.0690(12) 0.0351(9) 0.0588(11) 0.0027(8) 0.0108(9) 0.0169(8)
C53 0.0479(10) 0.0455(9) 0.0696(12) 0.0096(9) 0.0337(9) -0.0000(8)
C54 0.0589(11) 0.0459(10) 0.0572(11) 0.0090(8) -0.0213(9) -0.0238(9)
C55 0.0574(13) 0.0896(19) 0.0904(18) -0.0011(15) 0.0062(12) -0.0269(13)
C1 0.111(2) 0.100(2) 0.106(2) 0.035(2) -0.007(2) -0.059(2)
N4 0.261(6) 0.211(5) 0.121(3) 0.050(3) 0.008(3) -0.128(4)

_refine_ls_extinction_coef       60(4)
_refine_ls_extinction_method     'Larson (1970), Equation 22'
_oxford_refine_ls_scale          0.18860(17)
loop_
_geom_bond_atom_site_label_1
_geom_bond_site_symmetry_1
_geom_bond_atom_site_label_2
_geom_bond_site_symmetry_2
_geom_bond_distance
_geom_bond_publ_flag
Si1 . O2 . 1.6608(9) yes
Si1 . C49 . 1.8774(15) yes
Si1 . C53 . 1.8609(18) yes
Si1 . C54 . 1.8668(18) yes
O2 . C3 . 1.4039(15) yes
C3 . C4 . 1.5514(17) yes
C3 . C7 . 1.5407(16) yes
C3 . H31 . 0.978 no
C4 . O5 . 1.4329(14) yes
C4 . C34 . 1.5108(17) yes
C4 . H41 . 0.980 no
O5 . C6 . 1.4111(15) yes
C6 . C7 . 1.5199(17) yes
C6 . N16 . 1.4484(15) yes
C6 . H61 . 0.970 no
C7 . O8 . 1.3994(14) yes
C7 . H71 . 0.966 no
O8 . Si9 . 1.6601(10) yes
Si9 . C10 . 1.8824(14) yes
Si9 . C14 . 1.8613(16) yes
Si9 . C15 . 1.8541(17) yes
C10 . C11 . 1.524(2) yes
C10 . C12 . 1.533(2) yes
C10 . C13 . 1.540(2) yes
C11 . H113 . 0.985 no
C11 . H112 . 0.963 no
C11 . H111 . 0.972 no
C12 . H123 . 0.960 no
C12 . H122 . 0.976 no
C12 . H121 . 0.990 no
C13 . H133 . 0.979 no
C13 . H132 . 0.996 no
C13 . H131 . 1.020 no
C14 . H141 . 0.953 no
C14 . H143 . 0.958 no
C14 . H142 . 0.939 no
C15 . H151 . 0.964 no
C15 . H153 . 0.963 no
C15 . H152 . 0.973 no
N16 . C17 . 1.3819(15) yes
N16 . C28 . 1.3731(17) yes
C17 . C18 . 1.3702(19) yes
C17 . H171 . 0.947 no
C18 . C19 . 1.4300(18) yes
C18 . C27 . 1.4352(18) yes
C19 . C20 . 1.1931(19) yes
C20 . C21 . 1.4311(17) yes
C21 . C22 . 1.390(2) yes
C21 . C26 . 1.389(2) yes
C22 . N23 . 1.3286(18) yes
C22 . H221 . 0.933 no
N23 . C24 . 1.322(2) yes
C24 . N25 . 1.326(2) yes
C24 . H241 . 0.953 no
N25 . C26 . 1.3351(18) yes
C26 . H261 . 0.941 no
C27 . C28 . 1.3963(17) yes
C27 . C32 . 1.4144(19) yes
C28 . N29 . 1.3547(16) yes
N29 . C30 . 1.3274(18) yes
C30 . N31 . 1.3440(17) yes
C30 . H301 . 0.970 no
N31 . C32 . 1.3517(17) yes
C32 . N33 . 1.3376(17) yes
N33 . H331 . 0.870 no
N33 . H332 . 0.886 no
C34 . O35 . 1.2223(16) yes
C34 . N36 . 1.3602(18) yes
N36 . C37 . 1.4098(16) yes
N36 . H361 . 0.850 no
C37 . C38 . 1.4045(19) yes
C37 . C47 . 1.3813(18) yes
C38 . C39 . 1.3727(19) yes
C38 . H381 . 0.938 no
C39 . C40 . 1.4087(18) yes
C39 . H391 . 0.975 no
C40 . C41 . 1.4479(18) yes
C40 . C46 . 1.4031(19) yes
C41 . C42 . 1.350(2) yes
C41 . C48 . 1.501(2) yes
C42 . C43 . 1.451(2) yes
C42 . H421 . 0.960 no
C43 . O44 . 1.2445(17) yes
C43 . N45 . 1.3650(17) yes
N45 . C46 . 1.3849(16) yes
N45 . H451 . 0.871 no
C46 . C47 . 1.3954(18) yes
C47 . H471 . 0.924 no
C48 . H481 . 0.969 no
C48 . H482 . 0.990 no
C48 . H483 . 0.981 no
C49 . C50 . 1.534(2) yes
C49 . C51 . 1.537(2) yes
C49 . C52 . 1.523(2) yes
C50 . H501 . 1.010 no
C50 . H502 . 0.968 no
C50 . H503 . 0.985 no
C51 . H511 . 0.960 no
C51 . H512 . 0.985 no
C51 . H513 . 0.987 no
C52 . H522 . 0.994 no
C52 . H521 . 0.974 no
C52 . H523 . 0.991 no
C53 . H532 . 0.943 no
C53 . H531 . 0.969 no
C53 . H533 . 0.974 no
C54 . H542 . 0.984 no
C54 . H541 . 0.988 no
C54 . H543 . 0.978 no
C55 . C1 . 1.421(5) yes
C55 . H552 . 0.954 no
C55 . H551 . 0.992 no
C55 . H553 . 0.968 no
C1 . N4 . 1.134(5) yes
loop_
_geom_angle_atom_site_label_1
_geom_angle_site_symmetry_1
_geom_angle_atom_site_label_2
_geom_angle_site_symmetry_2
_geom_angle_atom_site_label_3
_geom_angle_site_symmetry_3
_geom_angle
_geom_angle_publ_flag
O2 . Si1 . C49 . 103.27(6) yes
O2 . Si1 . C53 . 109.18(7) yes
C49 . Si1 . C53 . 112.68(8) yes
O2 . Si1 . C54 . 109.49(7) yes
C49 . Si1 . C54 . 112.29(8) yes
C53 . Si1 . C54 . 109.70(10) yes
Si1 . O2 . C3 . 123.63(8) yes
O2 . C3 . C4 . 110.25(10) yes
O2 . C3 . C7 . 110.18(9) yes
C4 . C3 . C7 . 101.60(9) yes
O2 . C3 . H31 . 111.3 no
C4 . C3 . H31 . 110.1 no
C7 . C3 . H31 . 113.0 no
C3 . C4 . O5 . 107.40(9) yes
C3 . C4 . C34 . 112.00(10) yes
O5 . C4 . C34 . 111.36(10) yes
C3 . C4 . H41 . 108.9 no
O5 . C4 . H41 . 110.8 no
C34 . C4 . H41 . 106.3 no
C4 . O5 . C6 . 107.78(9) yes
O5 . C6 . C7 . 104.27(9) yes
O5 . C6 . N16 . 108.57(10) yes
C7 . C6 . N16 . 115.61(10) yes
O5 . C6 . H61 . 111.9 no
C7 . C6 . H61 . 110.1 no
N16 . C6 . H61 . 106.5 no
C3 . C7 . C6 . 100.87(9) yes
C3 . C7 . O8 . 115.33(10) yes
C6 . C7 . O8 . 111.15(10) yes
C3 . C7 . H71 . 106.0 no
C6 . C7 . H71 . 107.9 no
O8 . C7 . H71 . 114.4 no
C7 . O8 . Si9 . 125.40(8) yes
O8 . Si9 . C10 . 105.56(6) yes
O8 . Si9 . C14 . 109.43(7) yes
C10 . Si9 . C14 . 110.60(7) yes
O8 . Si9 . C15 . 108.19(8) yes
C10 . Si9 . C15 . 112.92(8) yes
C14 . Si9 . C15 . 109.98(10) yes
Si9 . C10 . C11 . 111.70(10) yes
Si9 . C10 . C12 . 109.78(11) yes
C11 . C10 . C12 . 109.02(14) yes
Si9 . C10 . C13 . 109.41(11) yes
C11 . C10 . C13 . 107.60(16) yes
C12 . C10 . C13 . 109.27(15) yes
C10 . C11 . H113 . 112.0 no
C10 . C11 . H112 . 109.3 no
H113 . C11 . H112 . 107.1 no
C10 . C11 . H111 . 108.0 no
H113 . C11 . H111 . 109.6 no
H112 . C11 . H111 . 110.9 no
C10 . C12 . H123 . 109.8 no
C10 . C12 . H122 . 107.6 no
H123 . C12 . H122 . 108.1 no
C10 . C12 . H121 . 110.0 no
H123 . C12 . H121 . 109.8 no
H122 . C12 . H121 . 111.5 no
C10 . C13 . H133 . 106.9 no
C10 . C13 . H132 . 109.0 no
H133 . C13 . H132 . 108.6 no
C10 . C13 . H131 . 110.6 no
H133 . C13 . H131 . 111.5 no
H132 . C13 . H131 . 110.3 no
Si9 . C14 . H141 . 107.5 no
Si9 . C14 . H143 . 110.2 no
H141 . C14 . H143 . 107.5 no
Si9 . C14 . H142 . 111.6 no
H141 . C14 . H142 . 111.5 no
H143 . C14 . H142 . 108.5 no
Si9 . C15 . H151 . 108.5 no
Si9 . C15 . H153 . 110.3 no
H151 . C15 . H153 . 111.1 no
Si9 . C15 . H152 . 110.6 no
H151 . C15 . H152 . 109.1 no
H153 . C15 . H152 . 107.2 no
C6 . N16 . C17 . 123.34(11) yes
C6 . N16 . C28 . 127.88(10) yes
C17 . N16 . C28 . 108.61(10) yes
N16 . C17 . C18 . 109.75(12) yes
N16 . C17 . H171 . 122.8 no
C18 . C17 . H171 . 127.4 no
C17 . C18 . C19 . 124.53(12) yes
C17 . C18 . C27 . 106.23(11) yes
C19 . C18 . C27 . 129.22(12) yes
C18 . C19 . C20 . 176.88(14) yes
C19 . C20 . C21 . 175.58(15) yes
C20 . C21 . C22 . 120.98(13) yes
C20 . C21 . C26 . 123.26(13) yes
C22 . C21 . C26 . 115.75(12) yes
C21 . C22 . N23 . 122.74(13) yes
C21 . C22 . H221 . 118.9 no
N23 . C22 . H221 . 118.3 no
C22 . N23 . C24 . 115.74(13) yes
N23 . C24 . N25 . 127.62(13) yes
N23 . C24 . H241 . 116.1 no
N25 . C24 . H241 . 116.3 no
C24 . N25 . C26 . 115.64(13) yes
C21 . C26 . N25 . 122.49(14) yes
C21 . C26 . H261 . 120.1 no
N25 . C26 . H261 . 117.5 no
C18 . C27 . C28 . 107.48(11) yes
C18 . C27 . C32 . 136.20(12) yes
C28 . C27 . C32 . 116.31(12) yes
C27 . C28 . N16 . 107.93(11) yes
C27 . C28 . N29 . 125.97(12) yes
N16 . C28 . N29 . 126.09(11) yes
C28 . N29 . C30 . 111.42(11) yes
N29 . C30 . N31 . 129.58(13) yes
N29 . C30 . H301 . 114.9 no
N31 . C30 . H301 . 115.5 no
C30 . N31 . C32 . 117.74(12) yes
C27 . C32 . N31 . 118.89(12) yes
C27 . C32 . N33 . 122.79(12) yes
N31 . C32 . N33 . 118.32(12) yes
C32 . N33 . H331 . 120.5 no
C32 . N33 . H332 . 119.7 no
H331 . N33 . H332 . 119.6 no
C4 . C34 . O35 . 119.04(12) yes
C4 . C34 . N36 . 115.76(11) yes
O35 . C34 . N36 . 125.13(12) yes
C34 . N36 . C37 . 123.26(11) yes
C34 . N36 . H361 . 116.5 no
C37 . N36 . H361 . 118.5 no
N36 . C37 . C38 . 119.05(11) yes
N36 . C37 . C47 . 121.12(12) yes
C38 . C37 . C47 . 119.81(12) yes
C37 . C38 . C39 . 120.00(12) yes
C37 . C38 . H381 . 120.5 no
C39 . C38 . H381 . 119.5 no
C38 . C39 . C40 . 121.54(12) yes
C38 . C39 . H391 . 117.4 no
C40 . C39 . H391 . 121.0 no
C39 . C40 . C41 . 124.48(12) yes
C39 . C40 . C46 . 117.31(12) yes
C41 . C40 . C46 . 118.21(12) yes
C40 . C41 . C42 . 119.31(12) yes
C40 . C41 . C48 . 119.54(12) yes
C42 . C41 . C48 . 121.16(13) yes
C41 . C42 . C43 . 123.00(12) yes
C41 . C42 . H421 . 120.4 no
C43 . C42 . H421 . 116.6 no
C42 . C43 . O44 . 123.93(12) yes
C42 . C43 . N45 . 115.53(12) yes
O44 . C43 . N45 . 120.53(13) yes
C43 . N45 . C46 . 124.14(12) yes
C43 . N45 . H451 . 117.5 no
C46 . N45 . H451 . 118.3 no
C40 . C46 . N45 . 119.78(11) yes
C40 . C46 . C47 . 121.46(12) yes
N45 . C46 . C47 . 118.76(12) yes
C46 . C47 . C37 . 119.70(12) yes
C46 . C47 . H471 . 119.8 no
C37 . C47 . H471 . 120.5 no
C41 . C48 . H481 . 109.1 no
C41 . C48 . H482 . 108.7 no
H481 . C48 . H482 . 110.9 no
C41 . C48 . H483 . 111.0 no
H481 . C48 . H483 . 108.0 no
H482 . C48 . H483 . 109.3 no
Si1 . C49 . C50 . 110.75(11) yes
Si1 . C49 . C51 . 108.40(10) yes
C50 . C49 . C51 . 108.69(13) yes
Si1 . C49 . C52 . 109.38(11) yes
C50 . C49 . C52 . 110.11(14) yes
C51 . C49 . C52 . 109.47(15) yes
C49 . C50 . H501 . 107.8 no
C49 . C50 . H502 . 111.3 no
H501 . C50 . H502 . 107.6 no
C49 . C50 . H503 . 112.9 no
H501 . C50 . H503 . 108.1 no
H502 . C50 . H503 . 108.9 no
C49 . C51 . H511 . 111.0 no
C49 . C51 . H512 . 108.0 no
H511 . C51 . H512 . 109.5 no
C49 . C51 . H513 . 108.7 no
H511 . C51 . H513 . 110.4 no
H512 . C51 . H513 . 109.1 no
C49 . C52 . H522 . 110.6 no
C49 . C52 . H521 . 110.0 no
H522 . C52 . H521 . 107.5 no
C49 . C52 . H523 . 110.1 no
H522 . C52 . H523 . 109.8 no
H521 . C52 . H523 . 108.7 no
Si1 . C53 . H532 . 110.3 no
Si1 . C53 . H531 . 110.6 no
H532 . C53 . H531 . 109.5 no
Si1 . C53 . H533 . 110.4 no
H532 . C53 . H533 . 108.7 no
H531 . C53 . H533 . 107.3 no
Si1 . C54 . H542 . 107.9 no
Si1 . C54 . H541 . 109.8 no
H542 . C54 . H541 . 110.3 no
Si1 . C54 . H543 . 112.5 no
H542 . C54 . H543 . 107.9 no
H541 . C54 . H543 . 108.4 no
C1 . C55 . H552 . 111.2 no
C1 . C55 . H551 . 106.2 no
H552 . C55 . H551 . 110.5 no
C1 . C55 . H553 . 105.7 no
H552 . C55 . H553 . 112.8 no
H551 . C55 . H553 . 110.2 no
C55 . C1 . N4 . 178.3(5) yes
loop_
_geom_hbond_atom_site_label_D
_geom_hbond_site_symmetry_D
_geom_hbond_atom_site_label_H
_geom_hbond_site_symmetry_H
_geom_hbond_atom_site_label_A
_geom_hbond_site_symmetry_A
_geom_hbond_angle_DHA
_geom_hbond_distance_DH
_geom_hbond_distance_HA
_geom_hbond_distance_DA
_geom_hbond_publ_flag
C50 . H503 . N23 1_445 172 0.98 2.56 3.538(2) yes
C55 . H551 . O44 2_445 150 0.99 2.56 3.448(2) yes
N36 . H361 . N29 . 171 0.85 2.36 3.200(2) yes
N45 . H451 . N31 2_545 178 0.87 2.14 3.009(2) yes
N33 . H331 . O44 2_555 175 0.87 2.03 2.899(2) yes


_iucr_refine_instructions_details 
;
#
# Punched on 31/05/24 at 10:20:19
#
#LIST     12                                                                    
BLOCK SCALE X'S  U'S 
CONT EXTPARAM 
CONT ENANTIO 
RIDE C   (   3,X'S) H   (  31,X'S) 
RIDE C   (   4,X'S) H   (  41,X'S) 
RIDE C   (   6,X'S) H   (  61,X'S) 
RIDE C   (   7,X'S) H   (  71,X'S) 
RIDE C   (  11,X'S) H   ( 113,X'S) H   ( 112,X'S) H   ( 111,X'S) 
RIDE C   (  12,X'S) H   ( 123,X'S) H   ( 122,X'S) H   ( 121,X'S) 
RIDE C   (  13,X'S) H   ( 133,X'S) H   ( 132,X'S) H   ( 131,X'S) 
RIDE C   (  14,X'S) H   ( 141,X'S) H   ( 143,X'S) H   ( 142,X'S) 
RIDE C   (  15,X'S) H   ( 151,X'S) H   ( 153,X'S) H   ( 152,X'S) 
RIDE C   (  17,X'S) H   ( 171,X'S) 
RIDE C   (  22,X'S) H   ( 221,X'S) 
RIDE C   (  24,X'S) H   ( 241,X'S) 
RIDE C   (  26,X'S) H   ( 261,X'S) 
RIDE C   (  30,X'S) H   ( 301,X'S) 
RIDE N   (  33,X'S) H   ( 331,X'S) H   ( 332,X'S) 
RIDE N   (  36,X'S) H   ( 361,X'S) 
RIDE C   (  38,X'S) H   ( 381,X'S) 
RIDE C   (  39,X'S) H   ( 391,X'S) 
RIDE C   (  42,X'S) H   ( 421,X'S) 
RIDE N   (  45,X'S) H   ( 451,X'S) 
RIDE C   (  47,X'S) H   ( 471,X'S) 
RIDE C   (  48,X'S) H   ( 481,X'S) H   ( 482,X'S) H   ( 483,X'S) 
RIDE C   (  50,X'S) H   ( 501,X'S) H   ( 502,X'S) H   ( 503,X'S) 
RIDE C   (  51,X'S) H   ( 511,X'S) H   ( 512,X'S) H   ( 513,X'S) 
RIDE C   (  52,X'S) H   ( 522,X'S) H   ( 521,X'S) H   ( 523,X'S) 
RIDE C   (  53,X'S) H   ( 532,X'S) H   ( 531,X'S) H   ( 533,X'S) 
RIDE C   (  54,X'S) H   ( 542,X'S) H   ( 541,X'S) H   ( 543,X'S) 
RIDE C   (  55,X'S) H   ( 552,X'S) H   ( 551,X'S) H   ( 553,X'S) 
END                                                                             
#
# Punched on 31/05/24 at 10:20:19
#
#LIST     16                                                                    
NO 
REM   HREST   START (DO NOT REMOVE THIS LINE) 
REM   HREST   END (DO NOT REMOVE THIS LINE) 
END                                                                             
;

_refine_special_details          
;
?
  Reflections are selected by the following conditions :-
  Minimum value of SQRTW        is  0.100E-02
  Minimum value of RATIO        is   2.00
;
